# Supplementary material for: A dibenzofuran derivative: 2-(pentyloxy)dibenzo[b,d]furan
Source: IUCrdata. Author manuscript; Available in PMC 2019 Jul 30. (PMC6667227; doi:10.1107/S2414314618013068)
Supplement: Sup [file NIHMS1025758-supplement-Sup.cif]

#SUBMISSION DETAILS

_publ_contact_author_name    'Dr. Navneet Goyal'
_publ_contact_author_address
; 
 Department of Chemistry
 Xavier University of Louisiana
 1 Drexel Dr.
 New Orleans, Louisiana 70125
;
_publ_contact_author_email   ngoyal@xula.edu
_publ_contact_author_fax     '504-520-7956'
_publ_contact_author_phone   '504-520-7373'
_publ_requested_journal      'IUCr Data Reports'
_publ_requested_category              FO
_publ_contact_letter
;

# August 2018

Please consider this CIF submission for publication as an IUCr
Data Report.  All required files have been provided.

The manuscript has passed the checkcif tests and generates an 
acceptable printcif output.


Yours sincerely,

Dr.James P. Donahue
;
#-----------------------------------------

# TITLE AND AUTHOR LIST
_publ_section_title
;
A Dibenzofuran Derivative: 2-(Pentyloxy)dibenzo[b,d]furan
;

loop_
    _publ_author_name  
    _publ_author_footnote
    _publ_author_address

     'Goyal, Navneet' ?
;
 Department of Chemistry
 Xavier University of Louisiana
 1 Drexel Dr.
 New Orleans, Louisiana 70125
;

     'Donahue,  James P.' ?
;
 Department of Chemistry
 Tulane University
 6400 Freret Street
 New Orleans, Louisiana 70118-5698
;

     'Do, Camilla' ?
;
 Department of Chemistry
 Xavier University of Louisiana
 1 Drexel Dr.
 New Orleans, Louisiana 70125
;

     'Perry, Timothy' ?
;
 Department of Chemistry
 Xavier University of Louisiana
 1 Drexel Dr.
 New Orleans, Louisiana 70125
;

     'Bongay-Williams, Kyla' ?
;
 Department of Chemistry
 Xavier University of Louisiana
 1 Drexel Dr.
 New Orleans, Louisiana 70125
;

    'Foroozesh, Maryam' ?
;
 Department of Chemistry
 Xavier University of Louisiana
 1 Drexel Dr.
 New Orleans, Louisiana 70125
;

_publ_section_abstract
;
The title compound crystallizes in two-dimensional sheets 
in which 2-(pentyloxy)dibenzo[b,d]furan molecules are 
arranged in a head-to-head and tail-to-tail fashion that 
enables hydrophobic interactions between fully extended 
2-pentoxy chains and \p-\p stacking between dibenzofuran 
rings in adjacent rings. Nearest intermolecular \p-\p 
stacking contacts are 3.44 \%A. The molecule is nearly 
planar with an rms deviation of 0.0803 \%A from the 
mean plane defined by the nineteen nonhydrogen atoms.
;

_publ_section_keywords
;
crystal structure, dibenzofuran, \p-\p stacking interactions, 
hydrophobic interactions, P450 inhibitor
;

_publ_section_exptl_refinement
;
Crystal data, data collection and structure refinement details are summarized
in Table 1.
;

_publ_section_exptl_prep
;
The starting material, 2-hydroxydibenzofuran (0.10 g, 0.54 mmol), was 
dissolved in 10 mL of acetone under a N~2~ atmosphere. To this solution, 
solid potassium carbonate was then added (0.3 g, 4 eq). The reaction 
mixture was stirred at room temperature for 30 minutes before the 
dropwise addition of pentyl bromide (0.10 mL, 0.59 mmol). Mild heating 
to 45\% was applied for 4-5 hours, during which time the reaction 
progress was monitored using thin layer chromatography. The reaction 
mixture was cooled to room temperature, vacuum filtered, and then taken   
to dryness under reduced pressure. The crude solid residual was 
purified by flash chromatography on a silica column eluted with 
10:90 EtOAc:hexanes to afford the target compound as a white solid. 
Crystals were obtained by slow cooling of a warm solution in ethyl 
acetate;hexane (2:1, v:v). Yield: 0.35 g, 85%. R~f~: 0.80 
(10:90 EtOAc:hexane, UV). ^1^H NMR (300 MHz, (\d, ppm in CDCl~3~): 
7.94 (d, <i>J</i> = 8.2 Hz, 1H), 7.59 (d, <i>J</i> = 8.3 Hz, 1H), 
7.52-7.44 (m, 3H), 7.39-7.33 (m, 1H), 7.11-7.06 (m, 1H), 
4.09 (t, <i>J</i> = 6.5 Hz, 2H), 1.89 (q, <i>J</i> = 7.2 Hz, 2H), 
1.41-1.59 (m, 4H), 1.00 (t, <i>J</i> = 7.1 Hz, 3H). ^13^C NMR (75 MHz, 
(\d, ppm in CDCl~3~): 156.9, 155.4, 150.8 127.0, 124.6, 124.5, 122.4, 
120.5, 115.7, 112.0, 104.6, 69.0, 29.1, 28.3, 22.5, 14.1. 
GC-MS: 254, 183.
;

_publ_manuscript_text
;
Natural products and their structurally diverse derivatives play a major 
role in drug discovery and development (gragg <i>et al.</i>, 1997). 
Derivatives of dibenzofuran, a three ring fused system, have shown 
interesting biological activities as therapeutics for diseases such 
as cancer, thombosis, tuberculosis, etc (Yurtass <i>et al.</i>, 2016; 
Kantevari, <i>et al.</i>, 2011; Chiranjeevi <i.et al.</i>, 2013). Our lab 
is very interested in the design and synthesis of new inhibiors of 
P450 enzymes, which are a superfamily of heme proteins involved in 
the metabolism and detoxification of endogenous and exgenous compounds. 
P450s are involved in the bioactivation of certain procarcinogens 
leading to the production of carcinogenic species. The development 
of potent and selective P450 enzyme inhibitors has attracted 
considerable attention over the years and has become an important cancer 
prevention target (Alexander <i>et al.</i>, 1995; Foroozesh <i>et al.</i>, 
1997; Sridhar, <i>et al.</i>, 2017; Foroozesh <i>et al.</i>, 2013). 

Previous studies in our laboratory have shown that P450 1A1 accommodates 
linear polycyclic aromatic molecules while P450 1A2 prefers 
triangle-shaped molecules. These substrate preferences have led to the 
design of design of several triangle-shaped carbazole derivatives 
in an attempt to synthesize potentially selective inhibitors for 
P450 1A2 over P450 1A1. We are also interested in synthesizing 
molecules whch have fused ring systems like dibenzofuran in our pursuit 
of active P450 inhibitors.

In the crystalline state, the 2-pentyloxy substituent occurs in a fully 
extended, linear conformation in which it is nearly coplanar with the 
dibenzofuram ring system (Fig. 1). The rms deviation from the mean plane 
defined by the nineteen nonhydrogen atoms is 0.0803 \%A, with the largest 
departure being seen for O2 at 0.178(2) \%A. The distinctive feature of 
molecular packing is an arrangement of 2-(pentyloxy)dibenzo[b,d]furan 
molecules into two-dimensional sheets that are neither parallel nor 
orthogonal to any cell axis or face (Fig. 2). Within these sheets, adjacent 
molecules are juxtaposed in head-to-head and tail-to-tail fashion such 
that pseudo twofold rotational symmetry relates them (Fig. 3). An apparent 
consequence of this pattern is the creation of interchain hydrophobic 
interactions between pentyloxy groups which likely assist in supporting 
their fully extended, linear disposition. Molecules of 
2-(pentyloxy)dibenzo[b,d]furan in adjacent sheets enjoy \p-\p stacking 
interactions that slightly offset the centroid of the furan ring of one 
molecule above that of a neighboring molecule such that the 
centroid-to-centroid distance is 4.070(3) \%A (Fig. 4, red line). 
The length of the perpendicular segment between adjacent furan rings, 
defined with one point as a furan centroid, is 3.3731(12) \%A 
(Fig. 4, blue line). These separations are comparable to the 3.72-3.76 \%A 
distances between molecules in the structure of dibenzofuran itself 
(Dideberg, <i>et al.</i>, 1972).
;

_publ_section_figure_captions
;
Figure 1. The title molecule with labeling scheme and 50% probability
ellipsoids. 

Figure 2. Packing of molecules of 2-(pentyloxy)dibenzo[b,d]furan within
the unit cell. Thermal ellipsoids are shown at the 50% probability
level.

Figure 3. Molecules of 2-(pentyloxy)dibenzo[b,d]furan within
a sheet, showing the tail-to-tail arrangment of pentyloxy substituents.
Thermal ellipsoids are shown at the 50% probability level.

Figure 4. Molecules of 2-(pentyloxy)dibenzo[b,d]furan in adjacent sheets. 
The furan ring centroid-to-centroid distance is depicted with the 
red dashed line, while the separation along a perpendicular from a 
furan ring centroid is shown in blue. Thermal ellipsoids are shown 
at the 50% probability level.
;
 
_audit_creation_method            'SHELXL-2018/1'
_shelx_SHELXL_version_number      '2018/1'
_chemical_name_systematic         ?
_chemical_name_common             ?
_chemical_melting_point           ?
_chemical_formula_moiety          ?
_chemical_formula_sum
 'C17 H18 O2' 
_chemical_formula_weight          254.31

loop_
 _atom_type_symbol
 _atom_type_description
 _atom_type_scat_dispersion_real
 _atom_type_scat_dispersion_imag
 _atom_type_scat_source
 'C'  'C'   0.0033   0.0016
 'International Tables Vol C Tables 4.2.6.8 and 6.1.1.4'
 'H'  'H'   0.0000   0.0000
 'International Tables Vol C Tables 4.2.6.8 and 6.1.1.4'
 'O'  'O'   0.0106   0.0060
 'International Tables Vol C Tables 4.2.6.8 and 6.1.1.4'
 
_space_group_crystal_system       triclinic
_space_group_IT_number            2
_space_group_name_H-M_alt         'P -1'
_space_group_name_Hall            '-P 1'
 
_shelx_space_group_comment
;
The symmetry employed for this shelxl refinement is uniquely defined
by the following loop, which should always be used as a source of
symmetry information in preference to the above space-group names.
They are only intended as comments.
;
 
loop_
 _space_group_symop_operation_xyz
 'x, y, z'
 '-x, -y, -z'
 
_cell_length_a                    7.841(4)
_cell_length_b                    8.203(4)
_cell_length_c                    11.080(6)
_cell_angle_alpha                 79.131(7)
_cell_angle_beta                  85.616(6)
_cell_angle_gamma                 74.077(6)
_cell_volume                      672.8(6)
_cell_formula_units_Z             2
_cell_measurement_temperature     150(2)
_cell_measurement_reflns_used     2845
_cell_measurement_theta_min       2.6225
_cell_measurement_theta_max       22.707
 
_exptl_crystal_description        block
_exptl_crystal_colour             colorless
_exptl_crystal_density_meas       ?
_exptl_crystal_density_method     'not measured'
_exptl_crystal_density_diffrn     1.255          
_exptl_crystal_F_000              272
_exptl_transmission_factor_min    ?
_exptl_transmission_factor_max    ?
_exptl_crystal_size_max           0.388
_exptl_crystal_size_mid           0.232
_exptl_crystal_size_min           0.151
_exptl_absorpt_coefficient_mu     0.081
_shelx_estimated_absorpt_T_min    0.969
_shelx_estimated_absorpt_T_max    0.988
_exptl_absorpt_correction_type    multi-scan
_exptl_absorpt_correction_T_min   0.790
_exptl_absorpt_correction_T_max   0.987
_exptl_absorpt_process_details          
    '<i>SADABS</i> (Krause <i>et al.</i>, 2015)'
_exptl_special_details 
; 
The diffraction data were obtained from 3 sets of 400 frames, 
each of width 0.5\% in \w, collected at \f = 0.00, 
90.00 and 180.00\% and 2 sets of 800 frames, each of 
width 0.45\% in \f, collected at \w = --30.00 and 210.00\%. 
The scan time was 30 sec/frame. 
;

_diffrn_ambient_temperature       150(2)
_diffrn_radiation_wavelength      0.71073
_diffrn_radiation_type            MoK\a
_diffrn_source                    'fine-focus sealed tube'
_diffrn_radiation_monochromator   graphite
_diffrn_measurement_device_type   'Bruker Smart APEX CCD'
_diffrn_measurement_method        '\f and \w scans' 
_diffrn_detector_area_resol_mean  8.3333
_diffrn_reflns_number             4601
_diffrn_reflns_av_unetI/netI      0.0360
_diffrn_reflns_av_R_equivalents   0.0291
_diffrn_reflns_limit_h_min        -8
_diffrn_reflns_limit_h_max        8
_diffrn_reflns_limit_k_min        -8
_diffrn_reflns_limit_k_max        8
_diffrn_reflns_limit_l_min        -12
_diffrn_reflns_limit_l_max        11
_diffrn_reflns_theta_min          1.872
_diffrn_reflns_theta_max          22.731
_diffrn_reflns_theta_full         22.731
_diffrn_measured_fraction_theta_max   0.997
_diffrn_measured_fraction_theta_full  0.997
_diffrn_reflns_Laue_measured_fraction_max    0.997
_diffrn_reflns_Laue_measured_fraction_full   0.997
_diffrn_reflns_point_group_measured_fraction_max   0.997
_diffrn_reflns_point_group_measured_fraction_full  0.997
_reflns_number_total              1806
_reflns_number_gt                 1345
_reflns_threshold_expression      'I > 2\s(I)'
_reflns_Friedel_coverage          0.000
_reflns_Friedel_fraction_max      .
_reflns_Friedel_fraction_full     .
 
_reflns_special_details
;
 Reflections were merged by SHELXL according to the crystal
 class for the calculation of statistics and refinement.
 
 _reflns_Friedel_fraction is defined as the number of unique
 Friedel pairs measured divided by the number that would be
 possible theoretically, ignoring centric projections and
 systematic absences.
;
 
_computing_data_collection        '<i>APEX3</i> (Bruker, 2016)'
_computing_cell_refinement        '<i>SAINT</i> (Bruker, 2016)'
_computing_data_reduction         '<i>SAINT</i> (Bruker, 2016)'
_computing_structure_solution           
    '<i>SHELXT</i> (Sheldrick, 2015<i>a</i>)'
_computing_structure_refinement         
    '<i>SHELXL-2018/1</i> (Sheldrick, 2015<i>b</i>)'
_computing_molecular_graphics     '<i>SHELXTL</i> (Bruker, 2016)'
_computing_publication_material   '<i>SHELXTL</i> (Bruker, 2016)'

_publ_section_references                
;
Alexander, D. L. & Jefcoate, C. R. (1995) <i>Proc. Amer. Assoc. Cancer Res.</i> 
<b>36</b>, 152.

Bruker (2016). <i>APEX3</i>, <i>SADABS</i>, <i>SAINT</i> & <i>SHELXTL</i>,
Madison, WI.

Chiranjeevi, B., Koyyada, T., Prabusreenivasan, S., Kumar, V., Sujitha, P., 
Sridhar, P., Shaik, S. & Chandrasekharam, M. (2013) <i>RSC Advances</i> <b>3</b>,
16475-16485.

Cragg, G. M., Newman, D. J. & Snader, K. M. (1997) <i>J. Nat. Prod.</i> 
<b>60</b>, 52-60.

Dideberg, O., DuPont, L., Andr\'e, J. M. (1972) <i>Acta Cryst.</i> 
<b>B28</b>, 1002-1007.

Kantevari, S., Yempala, T., Yogeeswari, P., Sriram, D. & Sridhar, B. (2011) 
<i>Bioorg. Med. Chem Lett.</i> <b>21</b>, 4316-4319.

Krause, L., Herbst-Irmer, R., Sheldrick, G. M. & Stalke, D. (2015). <i>J. Appl.
Cryst.</i> <b>48</b>, 3--10.

Sheldrick, G. M. (2015<i>a</i>). <i>SHELXT</i>. <i>Acta Cryst.</i> A<b>71</b>,
3-8.

Sheldrick, G. M. (2015<i>b</i>). <i>SHELXL-2014/7</i>. <i>Acta Cryst.</i>
C<b>71</b>, 3-8.
;

_refine_special_details           ?
_refine_ls_structure_factor_coef  Fsqd
_refine_ls_matrix_type            full
_refine_ls_weighting_scheme       calc
_refine_ls_weighting_details
'w=1/[\s^2^(Fo^2^)+(0.0701P)^2^+0.5606P] where P=(Fo^2^+2Fc^2^)/3'
_atom_sites_solution_primary      direct
_atom_sites_solution_secondary    difmap
_atom_sites_solution_hydrogens    difmap
_refine_ls_hydrogen_treatment     refall
_refine_ls_extinction_method      none
_refine_ls_extinction_coef        .
_refine_ls_number_reflns          1806
_refine_ls_number_parameters      244
_refine_ls_number_restraints      0
_refine_ls_R_factor_all           0.0763
_refine_ls_R_factor_gt            0.0524
_refine_ls_wR_factor_ref          0.1520
_refine_ls_wR_factor_gt           0.1278
_refine_ls_goodness_of_fit_ref    1.113
_refine_ls_restrained_S_all       1.113
_refine_ls_shift/su_max           0.000
_refine_ls_shift/su_mean          0.000
 
loop_
 _atom_site_label
 _atom_site_type_symbol
 _atom_site_fract_x
 _atom_site_fract_y
 _atom_site_fract_z
 _atom_site_U_iso_or_equiv
 _atom_site_adp_type
 _atom_site_occupancy
 _atom_site_site_symmetry_order  
 _atom_site_calc_flag
 _atom_site_refinement_flags_posn
 _atom_site_refinement_flags_adp
 _atom_site_refinement_flags_occupancy
 _atom_site_disorder_assembly
 _atom_site_disorder_group
O1 O 0.0899(2) 0.7991(2) 0.40165(18) 0.0332(6) Uani 1 1 d . . . . .
O2 O 0.2926(2) 0.3931(3) 0.04899(18) 0.0349(6) Uani 1 1 d . . . . .
C1 C -0.0704(4) 0.7661(4) 0.4407(3) 0.0306(7) Uani 1 1 d . . . . .
C2 C -0.1831(4) 0.8459(4) 0.5259(3) 0.0345(8) Uani 1 1 d . . . . .
H2 H -0.152(3) 0.931(3) 0.559(2) 0.019(7) Uiso 1 1 d . . . . .
C3 C -0.3401(4) 0.8019(4) 0.5513(3) 0.0369(8) Uani 1 1 d . . . . .
H3 H -0.433(5) 0.856(4) 0.611(3) 0.056(10) Uiso 1 1 d . . . . .
C4 C -0.3820(4) 0.6819(4) 0.4941(3) 0.0351(8) Uani 1 1 d . . . . .
H4 H -0.504(4) 0.650(4) 0.516(3) 0.033(7) Uiso 1 1 d . . . . .
C5 C -0.2659(4) 0.6033(4) 0.4094(3) 0.0326(8) Uani 1 1 d . . . . .
H5 H -0.290(4) 0.518(4) 0.369(3) 0.033(8) Uiso 1 1 d . . . . .
C6 C -0.1074(4) 0.6445(3) 0.3816(3) 0.0285(7) Uani 1 1 d . . . . .
C7 C 0.0414(3) 0.5998(3) 0.2969(2) 0.0264(7) Uani 1 1 d . . . . .
C8 C 0.0839(4) 0.4924(4) 0.2096(3) 0.0271(7) Uani 1 1 d . . . . .
H8 H 0.005(4) 0.427(4) 0.197(2) 0.027(7) Uiso 1 1 d . . . . .
C9 C 0.2361(3) 0.4897(3) 0.1411(2) 0.0265(7) Uani 1 1 d . . . . .
C10 C 0.3479(4) 0.5903(4) 0.1570(3) 0.0309(7) Uani 1 1 d . . . . .
H10 H 0.454(4) 0.588(4) 0.106(3) 0.033(8) Uiso 1 1 d . . . . .
C11 C 0.3068(4) 0.6953(4) 0.2441(3) 0.0332(8) Uani 1 1 d . . . . .
H11 H 0.387(3) 0.760(3) 0.255(2) 0.018(6) Uiso 1 1 d . . . . .
C12 C 0.1539(4) 0.6982(4) 0.3117(3) 0.0297(7) Uani 1 1 d . . . . .
C13 C 0.2041(4) 0.2662(4) 0.0379(3) 0.0293(7) Uani 1 1 d . . . . .
H13A H 0.208(3) 0.182(4) 0.115(3) 0.029(7) Uiso 1 1 d . . . . .
H13B H 0.072(4) 0.319(3) 0.023(2) 0.025(7) Uiso 1 1 d . . . . .
C14 C 0.2947(4) 0.1780(4) -0.0661(3) 0.0311(7) Uani 1 1 d . . . . .
H14B H 0.289(3) 0.264(3) -0.139(3) 0.019(7) Uiso 1 1 d . . . . .
H14A H 0.423(4) 0.131(4) -0.048(2) 0.030(7) Uiso 1 1 d . . . . .
C15 C 0.2184(4) 0.0354(4) -0.0873(3) 0.0321(7) Uani 1 1 d . . . . .
H15A H 0.220(3) -0.045(4) -0.009(3) 0.029(7) Uiso 1 1 d . . . . .
H15B H 0.091(4) 0.087(4) -0.111(2) 0.031(7) Uiso 1 1 d . . . . .
C16 C 0.3193(4) -0.0593(4) -0.1866(3) 0.0344(8) Uani 1 1 d . . . . .
H16B H 0.327(4) 0.024(4) -0.264(3) 0.032(8) Uiso 1 1 d . . . . .
H16A H 0.447(4) -0.110(3) -0.163(2) 0.030(7) Uiso 1 1 d . . . . .
C17 C 0.2355(5) -0.1938(5) -0.2144(4) 0.0479(9) Uani 1 1 d . . . . .
H17A H 0.295(4) -0.255(4) -0.279(3) 0.040(9) Uiso 1 1 d . . . . .
H17C H 0.229(5) -0.279(5) -0.140(4) 0.068(12) Uiso 1 1 d . . . . .
H17B H 0.106(5) -0.136(5) -0.242(3) 0.074(12) Uiso 1 1 d . . . . .
 
loop_
 _atom_site_aniso_label
 _atom_site_aniso_U_11
 _atom_site_aniso_U_22
 _atom_site_aniso_U_33
 _atom_site_aniso_U_23
 _atom_site_aniso_U_13
 _atom_site_aniso_U_12
O1 0.0338(12) 0.0302(12) 0.0416(13) -0.0171(10) 0.0012(9) -0.0115(9)
O2 0.0346(12) 0.0360(12) 0.0393(12) -0.0164(10) 0.0081(9) -0.0138(9)
C1 0.0280(16) 0.0264(16) 0.0365(17) -0.0062(14) -0.0030(13) -0.0044(13)
C2 0.0376(18) 0.0279(17) 0.0403(19) -0.0131(15) -0.0004(14) -0.0080(14)
C3 0.0377(18) 0.0330(18) 0.0382(19) -0.0125(15) 0.0024(14) -0.0032(14)
C4 0.0325(17) 0.0360(18) 0.0385(18) -0.0110(15) 0.0043(14) -0.0098(14)
C5 0.0376(18) 0.0263(17) 0.0352(18) -0.0091(14) -0.0004(14) -0.0086(14)
C6 0.0304(16) 0.0252(16) 0.0296(16) -0.0042(13) -0.0038(13) -0.0063(12)
C7 0.0270(15) 0.0254(16) 0.0256(16) -0.0025(13) -0.0026(12) -0.0056(12)
C8 0.0249(15) 0.0276(16) 0.0306(17) -0.0093(13) -0.0001(12) -0.0072(13)
C9 0.0278(15) 0.0236(16) 0.0277(16) -0.0079(13) -0.0044(12) -0.0027(12)
C10 0.0284(16) 0.0338(17) 0.0316(17) -0.0073(14) 0.0027(14) -0.0101(13)
C11 0.0310(17) 0.0324(17) 0.0398(19) -0.0085(15) -0.0043(14) -0.0120(14)
C12 0.0300(16) 0.0265(16) 0.0324(17) -0.0072(14) -0.0063(13) -0.0041(12)
C13 0.0312(17) 0.0242(16) 0.0353(19) -0.0085(14) -0.0015(13) -0.0094(13)
C14 0.0309(18) 0.0268(17) 0.0354(19) -0.0087(15) -0.0017(13) -0.0048(13)
C15 0.0322(18) 0.0289(17) 0.0357(19) -0.0087(15) -0.0017(14) -0.0066(14)
C16 0.0365(19) 0.0305(18) 0.038(2) -0.0128(16) -0.0024(14) -0.0077(14)
C17 0.057(2) 0.041(2) 0.053(2) -0.023(2) -0.0008(19) -0.0146(18)
 
_geom_special_details
;
 All esds (except the esd in the dihedral angle between two l.s. planes)
 are estimated using the full covariance matrix.  The cell esds are taken
 into account individually in the estimation of esds in distances, angles
 and torsion angles; correlations between esds in cell parameters are only
 used when they are defined by crystal symmetry.  An approximate (isotropic)
 treatment of cell esds is used for estimating esds involving l.s. planes.
;
 
loop_
 _geom_bond_atom_site_label_1
 _geom_bond_atom_site_label_2
 _geom_bond_distance
 _geom_bond_site_symmetry_2
 _geom_bond_publ_flag
O1 C1 1.378(3) . ?
O1 C12 1.392(3) . ?
O2 C9 1.382(3) . ?
O2 C13 1.428(3) . ?
C1 C2 1.375(4) . ?
C1 C6 1.394(4) . ?
C2 C3 1.370(4) . ?
C2 H2 0.94(3) . ?
C3 C4 1.387(4) . ?
C3 H3 1.01(4) . ?
C4 C5 1.378(4) . ?
C4 H4 1.06(3) . ?
C5 C6 1.373(4) . ?
C5 H5 0.96(3) . ?
C6 C7 1.451(4) . ?
C7 C8 1.390(4) . ?
C7 C12 1.386(4) . ?
C8 C9 1.362(4) . ?
C8 H8 0.96(3) . ?
C9 C10 1.399(4) . ?
C10 C11 1.375(4) . ?
C10 H10 0.96(3) . ?
C11 C12 1.361(4) . ?
C11 H11 0.96(3) . ?
C13 C14 1.504(4) . ?
C13 H13A 0.99(3) . ?
C13 H13B 1.02(3) . ?
C14 C15 1.514(4) . ?
C14 H14B 0.96(3) . ?
C14 H14A 1.00(3) . ?
C15 C16 1.514(4) . ?
C15 H15A 0.99(3) . ?
C15 H15B 1.00(3) . ?
C16 C17 1.516(4) . ?
C16 H16B 1.00(3) . ?
C16 H16A 1.01(3) . ?
C17 H17A 0.97(3) . ?
C17 H17C 0.99(4) . ?
C17 H17B 1.04(4) . ?
 
loop_
 _geom_angle_atom_site_label_1
 _geom_angle_atom_site_label_2
 _geom_angle_atom_site_label_3
 _geom_angle
 _geom_angle_site_symmetry_1
 _geom_angle_site_symmetry_3
 _geom_angle_publ_flag
C1 O1 C12 105.0(2) . . ?
C9 O2 C13 118.3(2) . . ?
C2 C1 O1 124.3(3) . . ?
C2 C1 C6 123.6(3) . . ?
O1 C1 C6 112.1(2) . . ?
C3 C2 C1 116.7(3) . . ?
C3 C2 H2 124.2(15) . . ?
C1 C2 H2 119.0(15) . . ?
C2 C3 C4 121.4(3) . . ?
C2 C3 H3 122.5(19) . . ?
C4 C3 H3 116.0(19) . . ?
C5 C4 C3 120.6(3) . . ?
C5 C4 H4 119.8(15) . . ?
C3 C4 H4 119.6(15) . . ?
C6 C5 C4 119.6(3) . . ?
C6 C5 H5 117.8(17) . . ?
C4 C5 H5 122.6(17) . . ?
C5 C6 C1 118.1(3) . . ?
C5 C6 C7 136.4(3) . . ?
C1 C6 C7 105.4(2) . . ?
C8 C7 C12 119.6(2) . . ?
C8 C7 C6 134.6(2) . . ?
C12 C7 C6 105.8(2) . . ?
C9 C8 C7 117.8(3) . . ?
C9 C8 H8 122.2(16) . . ?
C7 C8 H8 120.0(16) . . ?
C8 C9 O2 124.2(2) . . ?
C8 C9 C10 121.8(3) . . ?
O2 C9 C10 113.9(2) . . ?
C11 C10 C9 120.3(3) . . ?
C11 C10 H10 119.5(17) . . ?
C9 C10 H10 120.1(17) . . ?
C12 C11 C10 117.5(3) . . ?
C12 C11 H11 123.5(15) . . ?
C10 C11 H11 119.0(15) . . ?
C11 C12 O1 125.3(2) . . ?
C11 C12 C7 122.9(3) . . ?
O1 C12 C7 111.8(2) . . ?
O2 C13 C14 107.2(2) . . ?
O2 C13 H13A 111.4(15) . . ?
C14 C13 H13A 110.9(16) . . ?
O2 C13 H13B 112.0(14) . . ?
C14 C13 H13B 111.1(14) . . ?
H13A C13 H13B 104(2) . . ?
C13 C14 C15 113.5(2) . . ?
C13 C14 H14B 108.3(15) . . ?
C15 C14 H14B 111.2(15) . . ?
C13 C14 H14A 108.4(16) . . ?
C15 C14 H14A 109.8(16) . . ?
H14B C14 H14A 105(2) . . ?
C16 C15 C14 112.6(2) . . ?
C16 C15 H15A 110.3(16) . . ?
C14 C15 H15A 107.9(15) . . ?
C16 C15 H15B 109.5(15) . . ?
C14 C15 H15B 108.6(16) . . ?
H15A C15 H15B 108(2) . . ?
C15 C16 C17 112.8(3) . . ?
C15 C16 H16B 109.9(16) . . ?
C17 C16 H16B 109.1(16) . . ?
C15 C16 H16A 108.9(15) . . ?
C17 C16 H16A 112.5(15) . . ?
H16B C16 H16A 103(2) . . ?
C16 C17 H17A 115.1(18) . . ?
C16 C17 H17C 110(2) . . ?
H17A C17 H17C 108(3) . . ?
C16 C17 H17B 110(2) . . ?
H17A C17 H17B 106(3) . . ?
H17C C17 H17B 106(3) . . ?
 
_refine_diff_density_max    0.230
_refine_diff_density_min   -0.240
_refine_diff_density_rms    0.050

_shelx_res_file
;
TITL JPD905_0m in P-1
    JPD905_0m.res
    created by SHELXL-2018/1 at 14:45:00 on 12-Sep-2018
CELL 0.71073   7.84110   8.20280  11.08010  79.1310  85.6157  74.0770
ZERR    2.00   0.00420   0.00440   0.00590   0.0066   0.0062   0.0059
LATT  1
SFAC C H O
UNIT 34 36 4
TEMP -123.000
SIZE 0.151 0.232 0.388
L.S. 128
BOND $H
FMAP 2
PLAN 4
ACTA
MPLA 19 O1 O2 C1 C2 C3 C4 C5 C6 C7 C8 C9 C10 C11 C12 C13 C14 C15 C16 C17
WGHT    0.070100    0.560600
FVAR       0.18996
O1    3    0.089865    0.799081    0.401646    11.00000    0.03383    0.03020 =
         0.04156   -0.01714    0.00120   -0.01151
O2    3    0.292615    0.393069    0.048988    11.00000    0.03461    0.03597 =
         0.03928   -0.01641    0.00807   -0.01375
C1    1   -0.070397    0.766096    0.440717    11.00000    0.02796    0.02636 =
         0.03646   -0.00619   -0.00296   -0.00438
C2    1   -0.183106    0.845892    0.525942    11.00000    0.03762    0.02786 =
         0.04025   -0.01307   -0.00035   -0.00802
H2    2   -0.151819    0.931062    0.559468    11.00000    0.01869
C3    1   -0.340099    0.801925    0.551300    11.00000    0.03771    0.03302 =
         0.03824   -0.01251    0.00237   -0.00317
H3    2   -0.432949    0.855644    0.611431    11.00000    0.05584
C4    1   -0.382026    0.681886    0.494073    11.00000    0.03246    0.03595 =
         0.03847   -0.01103    0.00430   -0.00983
H4    2   -0.503796    0.649998    0.516125    11.00000    0.03313
C5    1   -0.265910    0.603276    0.409439    11.00000    0.03759    0.02634 =
         0.03524   -0.00914   -0.00043   -0.00857
H5    2   -0.289989    0.518055    0.369383    11.00000    0.03336
C6    1   -0.107401    0.644453    0.381642    11.00000    0.03038    0.02525 =
         0.02962   -0.00425   -0.00381   -0.00635
C7    1    0.041383    0.599754    0.296858    11.00000    0.02697    0.02538 =
         0.02564   -0.00251   -0.00258   -0.00562
C8    1    0.083907    0.492371    0.209643    11.00000    0.02495    0.02762 =
         0.03057   -0.00933   -0.00006   -0.00719
H8    2    0.004994    0.426674    0.197279    11.00000    0.02722
C9    1    0.236099    0.489664    0.141085    11.00000    0.02778    0.02356 =
         0.02768   -0.00789   -0.00437   -0.00271
C10   1    0.347935    0.590269    0.157005    11.00000    0.02845    0.03378 =
         0.03164   -0.00731    0.00266   -0.01010
H10   2    0.453637    0.587776    0.105958    11.00000    0.03278
C11   1    0.306830    0.695252    0.244079    11.00000    0.03102    0.03241 =
         0.03983   -0.00846   -0.00426   -0.01205
H11   2    0.387389    0.760177    0.255484    11.00000    0.01765
C12   1    0.153946    0.698231    0.311653    11.00000    0.02996    0.02648 =
         0.03241   -0.00721   -0.00633   -0.00414
C13   1    0.204112    0.266167    0.037877    11.00000    0.03120    0.02417 =
         0.03535   -0.00846   -0.00154   -0.00942
H13A  2    0.207919    0.182380    0.115087    11.00000    0.02935
H13B  2    0.072301    0.318579    0.022638    11.00000    0.02453
C14   1    0.294736    0.178032   -0.066061    11.00000    0.03088    0.02676 =
         0.03538   -0.00869   -0.00168   -0.00481
H14B  2    0.289257    0.263801   -0.138885    11.00000    0.01926
H14A  2    0.423366    0.130938   -0.048347    11.00000    0.03021
C15   1    0.218418    0.035405   -0.087270    11.00000    0.03222    0.02887 =
         0.03569   -0.00868   -0.00165   -0.00664
H15A  2    0.220491   -0.045298   -0.008513    11.00000    0.02889
H15B  2    0.091157    0.086841   -0.110824    11.00000    0.03147
C16   1    0.319266   -0.059348   -0.186609    11.00000    0.03646    0.03054 =
         0.03832   -0.01279   -0.00237   -0.00767
H16B  2    0.326968    0.024367   -0.263660    11.00000    0.03181
H16A  2    0.447264   -0.109528   -0.162681    11.00000    0.02979
C17   1    0.235468   -0.193779   -0.214442    11.00000    0.05657    0.04073 =
         0.05308   -0.02262   -0.00079   -0.01457
H17A  2    0.295011   -0.255282   -0.278897    11.00000    0.04041
H17C  2    0.228586   -0.278981   -0.139720    11.00000    0.06759
H17B  2    0.106070   -0.135980   -0.241910    11.00000    0.07412

HKLF 4


REM  JPD905_0m in P-1
REM R1 =  0.0524 for    1345 Fo > 4sig(Fo)  and  0.0763 for all    1806 data
REM    244 parameters refined using      0 restraints

END

WGHT      0.0585      0.5748

REM Highest difference peak  0.230,  deepest hole -0.240,  1-sigma level  0.050
Q1    1   0.2320  0.3918  0.2229  11.00000  0.05    0.23
Q2    1   0.3798 -0.2337 -0.3437  11.00000  0.05    0.22
Q3    1  -0.3025  1.0030  0.6505  11.00000  0.05    0.22
Q4    1  -0.1395  0.5724  0.4206  11.00000  0.05    0.20
;
_shelx_res_checksum     825

_shelx_hkl_file
;
  -1   0   0   30.40    0.89
   1   0   0   28.72    0.89
   1   0   0   30.96    0.89
  -2   0   0  139.32    4.09
   2   0   0  136.73    4.08
   2   0   0  140.25    4.09
  -3   0   0   15.27    0.47
   3   0   0   15.58    0.47
   3   0   0   15.03    0.47
  -4   0   0    0.01    0.03
   4   0   0    0.02    0.04
  -5   0   0    9.85    0.35
   5   0   0   10.34    0.35
   5   0   0   10.76    0.34
  -6   0   0    1.51    0.15
   6   0   0    1.24    0.13
   6   0   0    1.38    0.16
  -7   0   0    2.34    0.20
   7   0   0    1.78    0.18
   7   0   0    2.25    0.20
  -8   0   0    1.12    0.22
   8   0   0    1.25    0.21
   8   0   0    1.11    0.21
   7  -1   0    0.01    0.10
  -7   1   0    0.09    0.09
   6  -1   0    2.10    0.18
  -6   1   0    2.22    0.18
   5  -1   0    2.09    0.14
  -5   1   0    2.02    0.14
   4  -1   0    0.28    0.08
  -4   1   0    0.17    0.04
   3  -1   0   13.85    0.43
  -3   1   0   13.54    0.43
   2  -1   0    5.87    0.19
   2  -1   0    5.64    0.19
  -2   1   0    5.57    0.20
   1  -1   0    7.91    0.25
   1  -1   0    8.25    0.25
   0  -1   0   32.17    1.00
   0  -1   0   35.80    1.00
  -1  -1   0   44.11    1.31
  -1  -1   0   41.66    1.31
  -1  -1   0   46.15    1.31
   1   1   0   45.67    1.31
   1   1   0   44.39    1.31
  -2  -1   0    0.26    0.04
   2   1   0    0.32    0.04
  -3  -1   0    1.87    0.09
   3   1   0    1.95    0.09
   3   1   0    1.92    0.09
  -4  -1   0    0.01    0.03
   4   1   0    0.01    0.03
   4   1   0   -0.02    0.03
  -5  -1   0    1.11    0.11
   5   1   0    1.41    0.11
   5   1   0    1.18    0.11
  -6  -1   0    0.11    0.06
   6   1   0    0.12    0.05
   6   1   0    0.19    0.07
  -7  -1   0   -0.01    0.08
   7   1   0   -0.09    0.09
   7   1   0   -0.03    0.07
   8   1   0    0.74    0.21
   8   1   0    0.77    0.19
   7  -2   0    3.78    0.26
  -7   2   0    4.52    0.27
   6  -2   0    0.35    0.09
  -6   2   0    0.85    0.18
   5  -2   0    0.53    0.12
  -5   2   0    0.55    0.14
   4  -2   0    0.81    0.10
  -4   2   0    0.76    0.11
   3  -2   0    1.02    0.09
   3  -2   0    0.93    0.09
  -3   2   0    0.90    0.10
   2  -2   0    0.02    0.03
   2  -2   0    0.02    0.02
  -2   2   0    0.02    0.03
   1  -2   0    4.31    0.15
   1  -2   0    4.49    0.15
   0  -2   0   32.27    0.94
   0  -2   0   30.58    0.93
  -1  -2   0    0.01    0.01
  -1  -2   0    0.03    0.02
  -1  -2   0    0.01    0.01
   1   2   0    0.00    0.01
  -2  -2   0    0.34    0.04
  -2  -2   0    0.27    0.04
  -2  -2   0    0.32    0.04
   2   2   0    0.37    0.04
   2   2   0    0.26    0.05
  -3  -2   0    0.02    0.02
  -3  -2   0    0.02    0.03
   3   2   0    0.02    0.03
   3   2   0    0.00    0.02
  -4  -2   0   19.49    0.59
  -4  -2   0   18.75    0.58
   4   2   0   18.13    0.58
   4   2   0   18.98    0.58
  -5  -2   0    4.63    0.20
  -5  -2   0    4.43    0.19
   5   2   0    4.73    0.19
   5   2   0    4.41    0.19
  -6  -2   0    3.54    0.19
   6   2   0    3.68    0.18
   6   2   0    3.60    0.19
  -7  -2   0    6.55    0.29
   7   2   0    6.75    0.28
   7   2   0    6.84    0.30
  -8  -2   0    0.01    0.10
  -8  -2   0   -0.02    0.12
   8   2   0    0.04    0.11
   8   2   0    0.10    0.08
   6  -3   0    0.26    0.09
  -6   3   0    0.30    0.09
   5  -3   0    0.80    0.14
  -5   3   0    0.96    0.16
   4  -3   0    1.49    0.14
   4  -3   0    1.41    0.13
  -4   3   0    1.68    0.16
   3  -3   0    2.06    0.13
   3  -3   0    2.20    0.12
  -3   3   0    2.16    0.15
   2  -3   0    2.30    0.11
   2  -3   0    2.12    0.11
   1  -3   0    0.04    0.03
   1  -3   0    0.08    0.03
   0  -3   0    0.75    0.06
   0  -3   0    0.75    0.06
  -1  -3   0   21.85    0.65
  -1  -3   0   20.95    0.65
   1   3   0   21.63    0.64
  -2  -3   0    6.22    0.21
  -2  -3   0    6.71    0.21
  -2  -3   0    6.46    0.21
   2   3   0    6.77    0.21
   2   3   0    6.53    0.21
  -3  -3   0   14.14    0.43
  -3  -3   0   13.54    0.43
  -3  -3   0   14.19    0.43
   3   3   0   13.92    0.44
   3   3   0   14.26    0.43
  -4  -3   0   -0.01    0.03
  -4  -3   0   -0.01    0.04
  -4  -3   0   -0.02    0.02
   4   3   0   -0.04    0.03
  -5  -3   0    0.21    0.05
  -5  -3   0    0.15    0.05
   5   3   0    0.19    0.05
   5   3   0    0.17    0.04
  -6  -3   0   18.63    0.58
  -6  -3   0   17.38    0.57
   6   3   0   17.29    0.57
   6   3   0   17.01    0.56
  -7  -3   0    8.39    0.35
  -7  -3   0    8.61    0.35
   7   3   0    8.78    0.33
   7   3   0    8.82    0.35
  -8  -3   0    0.05    0.10
  -8  -3   0    0.05    0.12
   8   3   0    0.61    0.19
   8   3   0    0.15    0.11
   6  -4   0    0.41    0.10
  -6   4   0    0.92    0.23
   5  -4   0    1.69    0.19
   5  -4   0    1.59    0.18
  -5   4   0    1.69    0.22
   4  -4   0    0.75    0.14
   4  -4   0    0.87    0.16
  -4   4   0    0.84    0.18
   3  -4   0    1.16    0.12
   3  -4   0    1.04    0.12
  -3   4   0    0.95    0.17
   2  -4   0    2.16    0.12
   2  -4   0    1.75    0.12
   1  -4   0    0.10    0.04
   1  -4   0    0.09    0.04
   0  -4   0   -0.03    0.03
   0  -4   0   -0.02    0.03
  -1  -4   0   15.67    0.48
  -1  -4   0   14.95    0.47
   1   4   0   15.25    0.47
  -2  -4   0    8.91    0.28
  -2  -4   0    8.61    0.28
   2   4   0    8.75    0.28
   2   4   0    8.63    0.28
  -3  -4   0   27.93    0.84
  -3  -4   0   27.17    0.83
  -3  -4   0   27.20    0.83
  -3  -4   0   27.56    0.81
   3   4   0   27.36    0.83
   3   4   0   27.93    0.83
  -4  -4   0    2.24    0.13
  -4  -4   0    2.50    0.12
  -4  -4   0    2.27    0.11
   4   4   0    2.26    0.13
   4   4   0    2.17    0.11
  -5  -4   0    0.08    0.05
  -5  -4   0    0.11    0.05
   5   4   0    0.08    0.04
  -6  -4   0   14.87    0.49
  -6  -4   0   14.53    0.50
   6   4   0   14.75    0.49
  -7  -4   0   -0.07    0.09
  -7  -4   0   -0.06    0.08
  -8  -4   0    1.44    0.23
  -8  -4   0    1.33    0.22
   8   4   0    1.62    0.21
   5  -5   0   -0.06    0.09
   5  -5   0    0.03    0.09
  -5   5   0   -0.01    0.11
   4  -5   0   -0.01    0.08
   4  -5   0    0.00    0.08
  -4   5   0   -0.05    0.09
   3  -5   0    1.62    0.15
   3  -5   0    1.88    0.16
  -3   5   0    1.65    0.23
   2  -5   0    0.70    0.13
   2  -5   0    0.63    0.11
   1  -5   0    0.10    0.05
   1  -5   0    0.06    0.05
   0  -5   0    8.33    0.30
   0  -5   0    8.84    0.30
  -1  -5   0    1.86    0.11
  -1  -5   0    1.59    0.11
   1   5   0    1.65    0.09
  -2  -5   0    5.64    0.22
  -2  -5   0    6.23    0.22
   2   5   0    5.90    0.20
  -3  -5   0   11.35    0.38
  -3  -5   0   11.52    0.37
  -3  -5   0   11.49    0.36
   3   5   0   11.34    0.37
   3   5   0   11.88    0.36
  -4  -5   0    4.44    0.18
  -4  -5   0    4.81    0.19
  -4  -5   0    4.22    0.19
  -4  -5   0    4.52    0.14
   4   5   0    4.31    0.19
   4   5   0    4.58    0.17
  -5  -5   0    9.37    0.33
  -5  -5   0    9.25    0.34
  -5  -5   0    9.38    0.36
   5   5   0    9.87    0.33
  -6  -5   0    3.15    0.19
  -6  -5   0    3.41    0.21
   6   5   0    3.25    0.19
  -7  -5   0   -0.08    0.09
  -7  -5   0   -0.09    0.09
   7   5   0    0.01    0.07
  -8  -5   0    0.12    0.11
   8   5   0    0.28    0.09
   4  -6   0    0.01    0.10
   4  -6   0   -0.05    0.09
  -4   6   0    0.02    0.12
   3  -6   0    2.74    0.19
   3  -6   0    3.21    0.22
  -3   6   0    2.15    0.28
   2  -6   0    1.12    0.17
   2  -6   0    0.89    0.15
   1  -6   0    1.30    0.16
   1  -6   0    1.30    0.14
   0  -6   0    0.59    0.13
   0  -6   0    0.88    0.12
  -1  -6   0    0.39    0.11
  -1  -6   0    0.40    0.11
  -2  -6   0   -0.06    0.05
  -2  -6   0   -0.02    0.03
  -2  -6   0    0.00    0.05
   2   6   0   -0.04    0.03
   2   6   0   -0.02    0.03
  -3  -6   0    0.02    0.05
  -3  -6   0    0.00    0.04
  -3  -6   0    0.05    0.06
   3   6   0    0.03    0.03
  -4  -6   0    2.29    0.15
  -4  -6   0    2.43    0.14
  -4  -6   0    2.35    0.15
   4   6   0    2.43    0.14
   4   6   0    2.48    0.13
  -5  -6   0    0.12    0.06
  -5  -6   0    0.20    0.07
  -5  -6   0    0.14    0.07
   5   6   0    0.19    0.06
   5   6   0    0.14    0.04
  -6  -6   0    0.84    0.17
  -6  -6   0    0.79    0.17
   6   6   0    0.91    0.16
  -7  -6   0    0.20    0.10
  -7  -6   0    0.28    0.10
   7   6   0    0.25    0.08
   3  -7   0   -0.04    0.10
   3  -7   0    0.03    0.10
  -3   7   0   -0.20    0.15
   2  -7   0    1.82    0.21
   2  -7   0    1.25    0.19
   1  -7   0    1.39    0.19
   1  -7   0    1.17    0.17
   0  -7   0    1.16    0.17
   0  -7   0    1.09    0.15
  -1  -7   0    0.21    0.08
  -1  -7   0    0.20    0.07
  -2  -7   0   -0.05    0.07
  -2  -7   0    0.00    0.06
   2   7   0   -0.03    0.04
  -3  -7   0    1.92    0.16
  -3  -7   0    1.81    0.17
  -4  -7   0    1.03    0.16
  -4  -7   0    0.85    0.16
   4   7   0    1.28    0.14
   4   7   0    0.80    0.12
  -5  -7   0    5.18    0.25
  -5  -7   0    5.17    0.26
  -5  -7   0    5.42    0.26
   5   7   0    5.13    0.22
   5   7   0    5.46    0.25
  -6  -7   0    0.06    0.09
  -6  -7   0    0.03    0.10
   6   7   0    0.11    0.08
   6   7   0    0.00    0.05
   1  -8   0    2.15    0.24
   1  -8   0    1.73    0.22
   0  -8   0    0.28    0.10
   0  -8   0    0.27    0.10
  -1  -8   0    0.17    0.09
  -1  -8   0    0.25    0.10
  -2  -8   0    0.19    0.10
  -2  -8   0    0.20    0.09
  -3  -8   0    0.78    0.19
  -3  -8   0    1.14    0.19
  -4  -8   0    4.39    0.25
  -4  -8   0    3.69    0.28
  -5  -8   0    0.12    0.10
  -5  -8   0    0.03    0.07
   5   8   0    0.08    0.08
  -4  -8   1    1.90    0.22
  -3  -8   1    1.86    0.22
  -2  -8   1   -0.08    0.09
  -1  -8   1   -0.05    0.10
   0  -8   1    0.13    0.10
   0  -8   1    0.25    0.11
   6   7  -1    0.20    0.08
   6   7  -1    0.19    0.06
  -6  -7   1    0.27    0.10
   5   7  -1    4.05    0.23
   5   7  -1    4.58    0.23
  -5  -7   1    4.57    0.23
  -5  -7   1    4.86    0.26
   4   7  -1    0.75    0.14
  -4  -7   1    0.30    0.08
  -3  -7   1    0.48    0.15
  -3  -7   1    0.65    0.16
  -2  -7   1   -0.05    0.07
  -2  -7   1   -0.07    0.07
  -1  -7   1    1.86    0.18
  -1  -7   1    1.82    0.16
   0  -7   1    1.02    0.17
   0  -7   1    1.22    0.16
   1  -7   1   -0.05    0.08
   1  -7   1    0.01    0.08
   2  -7   1    3.96    0.25
   2  -7   1    3.33    0.22
   7   6  -1    1.22    0.18
  -7  -6   1    1.04    0.28
  -7  -6   1    1.02    0.22
   6   6  -1   -0.02    0.07
  -6  -6   1   -0.04    0.08
  -6  -6   1   -0.03    0.09
   5   6  -1    0.63    0.12
   5   6  -1    0.79    0.15
  -5  -6   1    0.51    0.13
  -5  -6   1    0.70    0.16
  -5  -6   1    0.76    0.13
   4   6  -1    2.34    0.14
   4   6  -1    2.38    0.15
  -4  -6   1    2.48    0.17
  -4  -6   1    2.24    0.14
  -4  -6   1    2.10    0.15
   3   6  -1    0.49    0.11
   3   6  -1    0.20    0.04
  -3  -6   1    0.32    0.07
  -3  -6   1    0.26    0.06
  -2  -6   1    0.03    0.05
  -2  -6   1    0.01    0.06
  -1  -6   1    0.00    0.05
  -1  -6   1    0.01    0.06
   0  -6   1    1.49    0.15
   0  -6   1    1.68    0.13
   1  -6   1    0.91    0.13
   1  -6   1    0.89    0.16
   2  -6   1    1.60    0.17
   2  -6   1    1.23    0.16
   3  -6   1    0.27    0.09
   3  -6   1    0.24    0.08
  -4   6  -1    0.35    0.14
   4  -6   1    0.22    0.10
   4  -6   1    0.35    0.10
   7   5  -1    6.91    0.30
  -7  -5   1    6.62    0.30
  -7  -5   1    7.37    0.33
   6   5  -1    0.51    0.15
  -6  -5   1    0.47    0.14
  -6  -5   1    0.38    0.09
   5   5  -1    0.52    0.14
  -5  -5   1    0.51    0.11
  -5  -5   1    0.51    0.12
  -5  -5   1    0.32    0.07
   4   5  -1    8.03    0.27
   4   5  -1    7.92    0.28
  -4  -5   1    7.92    0.27
  -4  -5   1    7.83    0.29
  -4  -5   1    7.78    0.28
   3   5  -1   11.53    0.36
   3   5  -1   11.30    0.37
  -3  -5   1   11.22    0.38
  -3  -5   1   11.77    0.37
  -3  -5   1   11.49    0.36
   2   5  -1   13.68    0.44
  -2  -5   1   14.31    0.46
  -2  -5   1   14.30    0.45
  -1  -5   1   24.49    0.76
  -1  -5   1   24.39    0.75
   0  -5   1   -0.03    0.04
   0  -5   1    0.00    0.04
   1  -5   1    0.80    0.12
   1  -5   1    1.20    0.11
   2  -5   1    0.88    0.12
   2  -5   1    1.22    0.14
   3  -5   1    0.94    0.15
   3  -5   1    0.84    0.14
  -4   5  -1    5.33    0.32
   4  -5   1    5.99    0.27
   4  -5   1    5.44    0.25
  -5   5  -1    0.02    0.12
   5  -5   1   -0.03    0.09
   5  -5   1   -0.10    0.09
   8   4  -1   -0.03    0.11
   8   4  -1    0.07    0.08
  -8  -4   1   -0.04    0.10
  -8  -4   1    0.02    0.11
   7   4  -1    9.01    0.35
  -7  -4   1    9.63    0.37
  -7  -4   1    9.06    0.36
   6   4  -1    5.14    0.23
  -6  -4   1    4.53    0.23
  -6  -4   1    5.43    0.25
   5   4  -1    3.50    0.17
   5   4  -1    3.40    0.15
  -5  -4   1    3.48    0.16
  -5  -4   1    3.45    0.18
  -5  -4   1    3.20    0.15
   4   4  -1    4.11    0.17
   4   4  -1    4.29    0.16
  -4  -4   1    4.12    0.16
  -4  -4   1    3.95    0.16
  -4  -4   1    3.98    0.18
   3   4  -1    0.47    0.07
   3   4  -1    0.52    0.05
   3   4  -1    0.69    0.08
  -3  -4   1    0.51    0.07
  -3  -4   1    0.57    0.04
  -3  -4   1    0.60    0.09
  -3  -4   1    0.70    0.07
  -2  -4   1    1.68    0.10
  -2  -4   1    1.71    0.09
  -2  -4   1    1.83    0.09
  -1  -4   1    2.11    0.10
  -1  -4   1    2.00    0.11
   0  -4   1    0.12    0.03
   0  -4   1    0.13    0.04
   1  -4   1   -0.01    0.04
   1  -4   1    0.00    0.04
   2  -4   1    0.43    0.09
   2  -4   1    0.44    0.10
   3  -4   1    2.99    0.15
   3  -4   1    2.76    0.16
  -4   4  -1    0.15    0.08
   4  -4   1    0.16    0.07
   4  -4   1    0.20    0.07
  -5   4  -1    0.07    0.09
   5  -4   1    0.05    0.08
   5  -4   1    0.08    0.08
  -6   4  -1    1.41    0.25
   6  -4   1    0.82    0.20
   8   3  -1    0.68    0.22
   8   3  -1    0.68    0.20
  -8  -3   1    0.37    0.13
  -8  -3   1    0.33    0.11
   7   3  -1    1.36    0.16
   7   3  -1    1.55    0.19
  -7  -3   1    1.04    0.19
  -7  -3   1    1.14    0.19
   6   3  -1    0.06    0.06
   6   3  -1    0.06    0.07
  -6  -3   1    0.04    0.07
  -6  -3   1    0.01    0.07
   5   3  -1    8.15    0.29
   5   3  -1    7.98    0.28
  -5  -3   1    7.83    0.29
  -5  -3   1    8.51    0.29
   4   3  -1    8.20    0.28
  -4  -3   1    8.26    0.27
  -4  -3   1    8.46    0.29
  -4  -3   1    8.73    0.28
   3   3  -1    5.97    0.21
   3   3  -1    6.20    0.20
  -3  -3   1    6.20    0.20
  -3  -3   1    6.08    0.18
  -3  -3   1    6.06    0.21
  -3  -3   1    5.86    0.20
   2   3  -1    1.50    0.07
   2   3  -1    1.52    0.05
   2   3  -1    1.39    0.08
  -2  -3   1    1.54    0.07
  -2  -3   1    1.44    0.07
  -2  -3   1    1.42    0.08
   1   3  -1    2.86    0.10
  -1  -3   1    2.93    0.11
  -1  -3   1    2.79    0.11
   0  -3   1    0.38    0.06
   0  -3   1    0.49    0.05
   1  -3   1    0.39    0.07
   2  -3   1    0.02    0.03
   2  -3   1    0.01    0.03
   3  -3   1    1.16    0.10
   3  -3   1    1.07    0.10
  -4   3  -1    0.19    0.06
   4  -3   1    0.21    0.06
   4  -3   1    0.21    0.06
  -5   3  -1    0.04    0.07
   5  -3   1   -0.01    0.06
   5  -3   1   -0.03    0.07
  -6   3  -1    2.30    0.22
   6  -3   1    1.84    0.19
   8   2  -1    0.12    0.11
   8   2  -1    0.17    0.08
  -8  -2   1    0.00    0.10
   7   2  -1    0.30    0.09
   7   2  -1    0.23    0.07
  -7  -2   1    0.21    0.08
   6   2  -1    1.07    0.13
   6   2  -1    1.14    0.14
  -6  -2   1    1.11    0.14
   5   2  -1    0.31    0.09
   5   2  -1    0.36    0.10
   4   2  -1    8.40    0.29
   4   2  -1    8.60    0.29
  -4  -2   1    9.37    0.29
  -4  -2   1    8.46    0.29
   3   2  -1    0.05    0.03
   3   2  -1    0.03    0.02
  -3  -2   1    0.04    0.02
  -3  -2   1    0.04    0.03
  -3  -2   1    0.04    0.03
   2   2  -1    1.55    0.07
   2   2  -1    1.70    0.06
  -2  -2   1    1.61    0.06
  -2  -2   1    1.50    0.07
  -2  -2   1    1.50    0.07
   1   2  -1    0.69    0.05
   1   2  -1    0.72    0.04
  -1  -2   1    0.69    0.05
   0  -2   1  186.40    5.46
   0  -2   1  184.40    5.45
   1  -2   1    4.41    0.15
   1  -2   1    4.48    0.15
   2  -2   1    2.90    0.11
   2  -2   1    2.59    0.11
  -3   2  -1    6.98    0.27
   3  -2   1    7.48    0.25
   3  -2   1    7.71    0.26
  -4   2  -1    3.46    0.18
   4  -2   1    3.66    0.17
   4  -2   1    3.77    0.16
  -5   2  -1    4.25    0.21
   5  -2   1    4.30    0.20
  -6   2  -1    0.30    0.08
   6  -2   1    0.32    0.08
  -7   2  -1    3.01    0.24
   7  -2   1    2.37    0.23
   8   1  -1    0.96    0.20
   8   1  -1    0.86    0.21
   7   1  -1    1.37    0.18
   7   1  -1    1.42    0.17
  -7  -1   1    1.36    0.19
   6   1  -1   -0.03    0.05
   6   1  -1   -0.01    0.06
  -6  -1   1   -0.03    0.06
   5   1  -1    0.16    0.04
   5   1  -1    0.18    0.05
  -5  -1   1    0.08    0.05
   4   1  -1   -0.02    0.03
   4   1  -1    0.00    0.03
  -4  -1   1   -0.01    0.03
   3   1  -1    1.30    0.08
   3   1  -1    1.35    0.07
  -3  -1   1    1.22    0.08
   2   1  -1   12.01    0.38
   2   1  -1   12.62    0.38
  -2  -1   1   12.36    0.38
  -2  -1   1   12.75    0.37
   1   1  -1   96.43    2.82
   1   1  -1   93.21    2.82
  -1  -1   1   99.43    2.82
  -1  -1   1   94.32    2.83
  -1  -1   1   96.42    2.82
   0  -1   1   28.75    0.85
   1  -1   1   10.04    0.30
   1  -1   1    9.65    0.30
   2  -1   1    0.00    0.02
   2  -1   1    0.04    0.02
  -3   1  -1   14.04    0.44
   3  -1   1   13.37    0.43
   3  -1   1   13.77    0.43
  -4   1  -1   18.32    0.57
   4  -1   1   18.05    0.57
  -5   1  -1   12.70    0.44
   5  -1   1   13.77    0.44
  -6   1  -1    0.28    0.07
   6  -1   1    0.50    0.15
  -7   1  -1    0.67    0.18
   7  -1   1    0.38    0.10
   8   0  -1    0.23    0.11
   8   0  -1    0.21    0.09
  -8   0   1    0.13    0.10
   7   0  -1    1.79    0.18
   7   0  -1    1.84    0.20
  -7   0   1    1.94    0.20
   6   0  -1    1.19    0.16
   6   0  -1    1.14    0.13
  -6   0   1    1.30    0.15
   5   0  -1    0.03    0.04
   5   0  -1    0.01    0.05
  -5   0   1    0.01    0.04
   4   0  -1   38.85    1.13
   4   0  -1   37.95    1.14
  -4   0   1   36.47    1.14
   3   0  -1   20.81    0.63
   3   0  -1   21.55    0.64
  -3   0   1   20.52    0.64
   2   0  -1   25.54    0.79
   2   0  -1   28.47    0.80
  -2   0   1   26.00    0.80
   1   0  -1    4.54    0.14
   1   0  -1    4.37    0.14
   1   0  -1    4.42    0.14
  -1   0   1    4.60    0.14
  -1   0   1    4.30    0.14
   0   0  -1    1.01    0.04
   1   0   1   35.66    1.09
   1   0   1   39.07    1.09
   1   0   1   36.08    1.09
  -2   0  -1   89.90    2.53
   2   0   1   82.49    2.52
   2   0   1   84.45    2.53
  -3   0  -1    6.40    0.21
   3   0   1    6.09    0.20
   3   0   1    6.17    0.21
  -4   0  -1   12.42    0.39
   4   0   1   12.00    0.39
   4   0   1   12.24    0.39
  -5   0  -1    1.20    0.11
   5   0   1    0.93    0.11
   5   0   1    1.11    0.12
  -6   0  -1    0.02    0.06
   6   0   1   -0.03    0.05
   6   0   1    0.07    0.07
  -7   0  -1    0.09    0.08
   7   0   1   -0.04    0.07
   7   0   1    0.06    0.09
  -8   0  -1    0.18    0.10
   8   0   1    0.16    0.11
   8   0   1    0.29    0.09
   7  -1  -1   -0.14    0.10
  -7   1   1    0.01    0.09
   6  -1  -1    4.29    0.23
  -6   1   1    4.55    0.23
   5  -1  -1    0.34    0.11
  -5   1   1    0.48    0.12
   4  -1  -1    7.96    0.28
  -4   1   1    8.67    0.29
   3  -1  -1    1.75    0.10
  -3   1   1    1.70    0.10
   2  -1  -1   22.72    0.69
  -2   1   1   22.80    0.69
   1  -1  -1   20.55    0.61
   1  -1  -1   21.85    0.61
  -1   1   1   19.16    0.61
   0  -1  -1   33.73    0.99
   0  -1  -1   33.61    0.99
   0  -1  -1   34.64    1.00
   0   1   1   32.61    0.99
  -1  -1  -1  119.08    3.60
   1   1   1  125.30    3.59
  -2  -1  -1    1.83    0.07
  -2  -1  -1    1.82    0.08
   2   1   1    1.66    0.07
   2   1   1    1.88    0.08
  -3  -1  -1    7.80    0.24
   3   1   1    7.29    0.24
   3   1   1    7.55    0.24
  -4  -1  -1    0.04    0.03
   4   1   1    0.05    0.03
   4   1   1    0.01    0.03
  -5  -1  -1    3.48    0.16
   5   1   1    3.76    0.16
   5   1   1    3.48    0.16
  -6  -1  -1    1.59    0.15
   6   1   1    2.01    0.16
   6   1   1    1.84    0.14
  -7  -1  -1    1.35    0.18
   7   1   1    1.28    0.18
   7   1   1    1.03    0.16
  -8  -1  -1    0.34    0.10
   8   1   1    0.40    0.12
   8   1   1    0.86    0.20
   7  -2  -1   11.55    0.45
  -7   2   1   12.02    0.46
   6  -2  -1    0.37    0.09
  -6   2   1    0.78    0.18
   5  -2  -1    2.26    0.16
  -5   2   1    2.36    0.17
   4  -2  -1    0.11    0.05
  -4   2   1    0.12    0.05
   3  -2  -1    1.96    0.11
  -3   2   1    1.95    0.12
   2  -2  -1    6.99    0.23
   2  -2  -1    7.05    0.23
  -2   2   1    6.94    0.24
   1  -2  -1    0.19    0.05
   1  -2  -1    0.20    0.04
   0  -2  -1    0.16    0.04
   0  -2  -1    0.13    0.03
   0  -2  -1    0.29    0.04
   0   2   1    0.19    0.03
  -1  -2  -1    6.34    0.21
  -1  -2  -1    6.60    0.21
  -1  -2  -1    6.91    0.21
   1   2   1    6.96    0.21
   1   2   1    6.73    0.21
  -2  -2  -1    2.32    0.09
  -2  -2  -1    2.26    0.09
   2   2   1    2.30    0.09
  -3  -2  -1    7.43    0.24
  -3  -2  -1    7.37    0.24
   3   2   1    7.42    0.24
   3   2   1    7.27    0.24
  -4  -2  -1    7.73    0.26
  -4  -2  -1    7.25    0.25
   4   2   1    7.13    0.25
   4   2   1    6.93    0.25
  -5  -2  -1   10.08    0.34
  -5  -2  -1   10.17    0.35
   5   2   1   10.38    0.34
   5   2   1    9.93    0.34
  -6  -2  -1    5.87    0.25
  -6  -2  -1    6.11    0.26
   6   2   1    5.99    0.24
   6   2   1    6.29    0.25
  -7  -2  -1    2.32    0.20
  -7  -2  -1    1.70    0.21
   7   2   1    2.07    0.20
   7   2   1    2.10    0.18
  -8  -2  -1    1.02    0.23
  -8  -2  -1    0.99    0.21
   8   2   1    1.14    0.20
   8   2   1    1.50    0.21
   6  -3  -1    0.02    0.09
  -6   3   1    0.13    0.09
   5  -3  -1    1.57    0.17
  -5   3   1    1.76    0.18
   4  -3  -1    1.76    0.14
  -4   3   1    1.51    0.15
   3  -3  -1    1.59    0.12
   3  -3  -1    1.45    0.12
  -3   3   1    1.47    0.13
   2  -3  -1    9.12    0.31
   2  -3  -1    9.88    0.31
  -2   3   1    9.06    0.32
   1  -3  -1   -0.01    0.03
   1  -3  -1    0.01    0.02
   0  -3  -1    0.70    0.06
   0  -3  -1    0.68    0.06
   0   3   1    0.67    0.05
  -1  -3  -1   11.13    0.36
  -1  -3  -1   11.74    0.36
   1   3   1   11.94    0.35
  -2  -3  -1    5.90    0.18
  -2  -3  -1    5.44    0.19
  -2  -3  -1    5.67    0.19
   2   3   1    5.86    0.18
   2   3   1    5.75    0.19
  -3  -3  -1    1.70    0.09
  -3  -3  -1    1.60    0.08
  -3  -3  -1    1.67    0.08
   3   3   1    1.54    0.09
  -4  -3  -1   -0.02    0.04
  -4  -3  -1    0.00    0.03
   4   3   1   -0.01    0.03
  -5  -3  -1    1.98    0.13
  -5  -3  -1    2.29    0.14
   5   3   1    2.23    0.14
   5   3   1    2.09    0.13
  -6  -3  -1    0.47    0.14
  -6  -3  -1    0.27    0.07
   6   3   1    0.58    0.13
  -7  -3  -1    9.99    0.40
  -7  -3  -1   10.65    0.40
   7   3   1   10.99    0.38
   7   3   1   10.21    0.39
  -8  -3  -1    5.15    0.30
  -8  -3  -1    5.10    0.31
   8   3   1    5.67    0.30
   8   3   1    5.47    0.29
   6  -4  -1   -0.14    0.10
  -6   4   1   -0.02    0.10
   5  -4  -1    2.59    0.20
  -5   4   1    2.32    0.22
   4  -4  -1    0.15    0.06
   4  -4  -1    0.20    0.07
  -4   4   1    0.14    0.07
   3  -4  -1   17.81    0.59
   3  -4  -1   18.21    0.59
  -3   4   1   19.26    0.61
   2  -4  -1    1.03    0.10
   2  -4  -1    0.83    0.10
   1  -4  -1    4.01    0.17
   1  -4  -1    4.19    0.17
   0  -4  -1    4.27    0.16
   0  -4  -1    4.13    0.16
  -1  -4  -1    0.13    0.02
  -1  -4  -1    0.26    0.07
  -1  -4  -1    0.14    0.03
   1   4   1    0.30    0.05
  -2  -4  -1   48.85    1.42
  -2  -4  -1   47.43    1.41
  -2  -4  -1   47.45    1.42
   2   4   1   46.31    1.41
   2   4   1   47.78    1.41
  -3  -4  -1   18.81    0.57
  -3  -4  -1   19.13    0.58
  -3  -4  -1   18.67    0.56
  -3  -4  -1   18.91    0.58
   3   4   1   18.39    0.58
   3   4   1   18.85    0.57
  -4  -4  -1   17.90    0.55
  -4  -4  -1   18.09    0.55
  -4  -4  -1   17.49    0.54
   4   4   1   16.86    0.55
  -5  -4  -1   10.44    0.34
  -5  -4  -1    9.41    0.34
   5   4   1    9.68    0.34
  -6  -4  -1    0.63    0.13
   6   4   1    0.56    0.14
  -7  -4  -1    0.01    0.09
  -7  -4  -1   -0.06    0.08
   7   4   1    0.04    0.07
  -8  -4  -1    3.57    0.26
  -8  -4  -1    3.43    0.27
   8   4   1    4.02    0.24
   5  -5  -1    0.04    0.10
  -5   5   1    0.14    0.11
   4  -5  -1    0.51    0.15
   4  -5  -1    0.38    0.09
  -4   5   1    0.72    0.22
   3  -5  -1    1.42    0.15
   3  -5  -1    1.57    0.17
  -3   5   1    1.34    0.20
   2  -5  -1    0.20    0.06
   2  -5  -1    0.17    0.05
   1  -5  -1    6.91    0.25
   1  -5  -1    6.41    0.25
   0  -5  -1    2.05    0.13
   0  -5  -1    2.55    0.14
  -1  -5  -1    3.93    0.17
  -1  -5  -1    3.94    0.16
   1   5   1    3.57    0.14
  -2  -5  -1    1.03    0.09
  -2  -5  -1    1.23    0.10
   2   5   1    1.11    0.08
  -3  -5  -1    1.80    0.11
  -3  -5  -1    1.64    0.10
  -3  -5  -1    1.65    0.06
  -3  -5  -1    1.61    0.11
   3   5   1    1.69    0.09
   3   5   1    1.39    0.11
  -4  -5  -1    2.48    0.14
  -4  -5  -1    2.88    0.15
  -4  -5  -1    2.63    0.13
   4   5   1    2.54    0.14
   4   5   1    2.70    0.12
  -5  -5  -1    4.51    0.21
  -5  -5  -1    4.76    0.20
   5   5   1    5.01    0.21
  -6  -5  -1    0.43    0.14
  -6  -5  -1    0.48    0.14
   6   5   1    0.30    0.07
  -7  -5  -1    0.20    0.04
  -7  -5  -1    0.21    0.09
  -7  -5  -1    0.22    0.09
   7   5   1    0.14    0.07
  -8  -5  -1    0.41    0.11
  -8  -5  -1    0.75    0.20
   8   5   1    1.09    0.21
   4  -6  -1    1.65    0.23
   4  -6  -1    1.24    0.19
  -4   6   1    1.20    0.27
   3  -6  -1   -0.01    0.08
   3  -6  -1    0.04    0.08
  -3   6   1   -0.20    0.11
   2  -6  -1    3.56    0.21
   2  -6  -1    3.10    0.19
   1  -6  -1    6.04    0.26
   1  -6  -1    5.94    0.25
   0  -6  -1    0.51    0.12
   0  -6  -1    0.66    0.13
  -1  -6  -1    2.35    0.15
  -1  -6  -1    2.63    0.15
  -2  -6  -1    1.68    0.11
  -2  -6  -1    1.84    0.13
  -2  -6  -1    1.60    0.12
   2   6   1    1.47    0.11
  -3  -6  -1   -0.03    0.05
  -3  -6  -1   -0.03    0.06
   3   6   1   -0.01    0.03
  -4  -6  -1    0.71    0.12
  -4  -6  -1    0.71    0.12
  -4  -6  -1    0.78    0.13
   4   6   1    0.88    0.11
   4   6   1    0.86    0.10
  -5  -6  -1    1.11    0.14
  -5  -6  -1    1.09    0.14
   5   6   1    1.31    0.15
  -6  -6  -1    3.46    0.21
  -6  -6  -1    3.63    0.21
   6   6   1    3.65    0.21
  -7  -6  -1    0.13    0.09
  -7  -6  -1    0.04    0.09
   7   6   1    0.10    0.08
   3  -7  -1    0.14    0.10
   3  -7  -1   -0.03    0.10
  -3   7   1   -0.17    0.14
   2  -7  -1    0.69    0.20
   2  -7  -1    0.34    0.10
   1  -7  -1    0.71    0.17
   1  -7  -1    0.90    0.18
   0  -7  -1    0.02    0.07
   0  -7  -1    0.01    0.08
  -1  -7  -1    0.28    0.08
  -1  -7  -1    0.28    0.07
  -2  -7  -1    0.02    0.06
  -2  -7  -1    0.03    0.08
  -3  -7  -1   -0.03    0.06
  -3  -7  -1   -0.08    0.04
  -3  -7  -1   -0.09    0.08
   3   7   1   -0.04    0.04
  -4  -7  -1    3.06    0.19
  -4  -7  -1    3.28    0.20
   4   7   1    3.48    0.17
   4   7   1    3.10    0.16
  -5  -7  -1    2.08    0.18
  -5  -7  -1    1.73    0.18
   5   7   1    1.79    0.15
   5   7   1    1.89    0.17
  -6  -7  -1    0.26    0.10
  -6  -7  -1    0.28    0.10
   6   7   1    0.25    0.07
   1  -8  -1    0.74    0.23
   0  -8  -1    3.09    0.24
   0  -8  -1    2.34    0.21
  -1  -8  -1    1.58    0.21
  -1  -8  -1    1.31    0.20
  -2  -8  -1    0.04    0.09
  -2  -8  -1    0.11    0.09
  -3  -8  -1    0.78    0.18
  -3  -8  -1    1.07    0.17
  -4  -8  -1    0.09    0.08
  -4  -8  -1    0.01    0.06
  -4  -8  -1   -0.01    0.10
  -5  -8  -1    0.01    0.10
   5   8   1    0.00    0.07
  -4  -8   2    4.44    0.28
  -3  -8   2    0.11    0.09
  -2  -8   2    0.33    0.10
  -1  -8   2   -0.07    0.10
   0  -8   2    0.17    0.10
   6   7  -2   -0.03    0.09
  -6  -7   2   -0.02    0.10
   5   7  -2    1.83    0.19
  -5  -7   2    1.69    0.20
   4   7  -2    0.15    0.07
  -4  -7   2    0.18    0.09
  -3  -7   2    0.86    0.17
  -2  -7   2   -0.05    0.07
  -1  -7   2    0.10    0.08
   0  -7   2    0.36    0.13
   0  -7   2    0.10    0.08
   1  -7   2    0.19    0.08
   1  -7   2    0.11    0.09
   2  -7   2    0.06    0.09
   2  -7   2    0.15    0.09
   7   6  -2    0.01    0.06
   7   6  -2    0.15    0.09
  -7  -6   2   -0.03    0.10
   6   6  -2   -0.01    0.05
   6   6  -2   -0.03    0.08
  -6  -6   2   -0.12    0.09
   5   6  -2    2.07    0.19
   5   6  -2    1.67    0.15
  -5  -6   2    1.89    0.16
  -5  -6   2    1.92    0.19
   4   6  -2    6.51    0.26
   4   6  -2    6.41    0.22
  -4  -6   2    6.36    0.24
  -4  -6   2    6.30    0.28
   3   6  -2    5.98    0.24
  -3  -6   2    6.42    0.26
  -2  -6   2    7.19    0.29
  -1  -6   2    1.59    0.14
  -1  -6   2    1.80    0.15
   0  -6   2    0.58    0.12
   0  -6   2    0.26    0.07
   1  -6   2    1.62    0.18
   1  -6   2    1.95    0.15
   2  -6   2   -0.04    0.07
   2  -6   2    0.05    0.07
   3  -6   2    0.08    0.08
   3  -6   2    0.01    0.08
  -4   6  -2    0.16    0.15
   7   5  -2    1.70    0.20
  -7  -5   2    1.52    0.22
   6   5  -2    0.99    0.17
   6   5  -2    0.92    0.14
  -6  -5   2    0.83    0.19
  -6  -5   2    0.84    0.16
   5   5  -2   17.93    0.56
   5   5  -2   18.34    0.58
  -5  -5   2   18.88    0.60
  -5  -5   2   17.50    0.57
  -5  -5   2   17.72    0.57
   4   5  -2    0.09    0.05
   4   5  -2    0.04    0.03
  -4  -5   2    0.03    0.03
  -4  -5   2   -0.05    0.06
   3   5  -2    0.83    0.10
   3   5  -2    0.63    0.06
   3   5  -2    0.55    0.09
  -3  -5   2    0.66    0.11
  -3  -5   2    0.58    0.09
  -2  -5   2   10.81    0.37
  -1  -5   2   -0.05    0.04
   0  -5   2    5.43    0.22
   0  -5   2    5.74    0.21
   1  -5   2    0.02    0.05
   1  -5   2    0.01    0.05
   2  -5   2    0.06    0.06
   2  -5   2    0.07    0.05
   3  -5   2    0.98    0.14
   3  -5   2    1.22    0.16
  -4   5  -2    0.19    0.12
   4  -5   2    0.12    0.08
   4  -5   2    0.21    0.08
  -5   5  -2    0.31    0.13
   5  -5   2    0.26    0.09
   5  -5   2    0.30    0.10
   8   4  -2    0.07    0.08
  -8  -4   2   -0.06    0.11
   7   4  -2    0.04    0.07
  -7  -4   2    0.01    0.09
  -7  -4   2   -0.01    0.09
   6   4  -2   13.44    0.47
  -6  -4   2   14.31    0.49
  -6  -4   2   13.61    0.42
  -6  -4   2   13.61    0.46
   5   4  -2    9.73    0.32
   5   4  -2   10.00    0.34
  -5  -4   2   10.13    0.35
  -5  -4   2    9.31    0.33
  -5  -4   2    9.30    0.32
   4   4  -2    3.29    0.16
   4   4  -2    3.29    0.14
  -4  -4   2    3.38    0.17
  -4  -4   2    3.32    0.11
  -4  -4   2    3.23    0.14
   3   4  -2    0.01    0.03
   3   4  -2    0.00    0.02
  -3  -4   2   -0.01    0.04
  -3  -4   2    0.01    0.02
   2   4  -2    2.48    0.11
  -2  -4   2    2.39    0.12
  -1  -4   2    3.75    0.16
   0  -4   2    1.63    0.11
   0  -4   2    1.75    0.09
   1  -4   2    0.00    0.04
   1  -4   2   -0.02    0.04
   2  -4   2    0.04    0.04
   2  -4   2    0.05    0.04
   3  -4   2    1.23    0.12
   3  -4   2    1.27    0.14
  -4   4  -2    1.10    0.20
   4  -4   2    1.15    0.15
   4  -4   2    0.94    0.14
  -5   4  -2    0.51    0.11
   5  -4   2    0.75    0.18
   5  -4   2    0.33    0.09
  -6   4  -2    0.22    0.12
   8   3  -2    0.13    0.12
   8   3  -2    0.20    0.09
  -8  -3   2    0.08    0.10
  -8  -3   2    0.10    0.13
   7   3  -2   -0.05    0.07
   7   3  -2    0.00    0.09
  -7  -3   2   -0.20    0.10
  -7  -3   2   -0.01    0.08
   6   3  -2    5.12    0.23
   6   3  -2    5.08    0.23
  -6  -3   2    5.46    0.24
  -6  -3   2    5.03    0.24
   5   3  -2    1.14    0.12
   5   3  -2    1.14    0.11
  -5  -3   2    1.20    0.12
  -5  -3   2    1.00    0.12
  -5  -3   2    0.91    0.10
   4   3  -2    7.24    0.24
   4   3  -2    7.13    0.25
  -4  -3   2    7.18    0.25
  -4  -3   2    7.25    0.26
  -4  -3   2    7.22    0.24
   3   3  -2   12.16    0.37
   3   3  -2   12.33    0.38
   3   3  -2   12.09    0.39
  -3  -3   2   12.31    0.40
  -3  -3   2   12.69    0.38
  -3  -3   2   12.39    0.37
   2   3  -2    0.06    0.02
   2   3  -2    0.06    0.02
  -2  -3   2    0.08    0.03
  -1  -3   2    0.06    0.03
   0  -3   2    0.48    0.07
   1  -3   2    4.59    0.17
   1  -3   2    4.54    0.16
   2  -3   2    0.37    0.07
   3  -3   2    0.03    0.04
   3  -3   2    0.02    0.04
  -4   3  -2    1.34    0.17
   4  -3   2    1.47    0.13
   4  -3   2    1.45    0.13
  -5   3  -2    0.27    0.08
   5  -3   2    0.18    0.07
   5  -3   2    0.21    0.07
  -6   3  -2    0.91    0.21
   6  -3   2    0.73    0.17
   8   2  -2    2.26    0.24
   8   2  -2    2.02    0.22
  -8  -2   2    1.76    0.23
   7   2  -2    0.03    0.07
   7   2  -2    0.10    0.09
  -7  -2   2   -0.02    0.09
   6   2  -2    0.03    0.06
   6   2  -2    0.04    0.07
  -6  -2   2    0.03    0.07
   5   2  -2    0.98    0.10
   5   2  -2    1.06    0.11
  -5  -2   2    0.93    0.12
  -5  -2   2    0.87    0.10
   4   2  -2   12.97    0.41
   4   2  -2   13.30    0.42
  -4  -2   2   13.04    0.41
  -4  -2   2   13.33    0.43
  -4  -2   2   13.26    0.39
   3   2  -2    0.03    0.02
   3   2  -2    0.02    0.03
   3   2  -2    0.05    0.03
  -3  -2   2    0.04    0.03
  -3  -2   2    0.06    0.03
  -3  -2   2    0.03    0.02
   2   2  -2    1.27    0.06
   2   2  -2    1.15    0.07
  -2  -2   2    1.13    0.07
  -2  -2   2    1.24    0.06
   1   2  -2    0.47    0.05
  -1  -2   2    0.47    0.05
   0  -2   2   76.57    2.26
   1  -2   2   46.77    1.41
   1  -2   2   48.57    1.42
   2  -2   2    1.43    0.08
   2  -2   2    1.31    0.09
   3  -2   2    2.33    0.11
   3  -2   2    2.28    0.12
  -4   2  -2    3.25    0.18
   4  -2   2    3.94    0.17
   4  -2   2    3.62    0.17
  -5   2  -2    0.16    0.06
   5  -2   2    0.13    0.06
   5  -2   2    0.09    0.06
  -6   2  -2    2.32    0.20
   6  -2   2    2.27    0.19
  -7   2  -2    1.27    0.22
   7  -2   2    1.11    0.20
   8   1  -2    0.20    0.11
   8   1  -2    0.17    0.09
  -8  -1   2    0.05    0.10
   7   1  -2    1.96    0.18
   7   1  -2    2.26    0.20
  -7  -1   2    2.12    0.20
   6   1  -2    2.90    0.18
   6   1  -2    2.87    0.18
  -6  -1   2    3.19    0.19
   5   1  -2    1.06    0.11
   5   1  -2    0.90    0.11
  -5  -1   2    0.81    0.11
   4   1  -2   15.51    0.49
   4   1  -2   15.77    0.49
  -4  -1   2   16.15    0.50
   3   1  -2    0.01    0.02
   3   1  -2   -0.03    0.03
  -3  -1   2   -0.01    0.03
  -3  -1   2    0.02    0.01
  -3  -1   2    0.02    0.02
   2   1  -2   23.78    0.69
   2   1  -2   22.36    0.70
   2   1  -2   24.03    0.70
  -2  -1   2   22.80    0.70
  -2  -1   2   23.98    0.70
   1   1  -2  146.82    4.28
   1   1  -2  144.06    4.28
  -1  -1   2  145.52    4.28
   0   1  -2   80.10    2.33
   0  -1   2   78.06    2.33
   1  -1   2 1000.00   29.43
   2  -1   2   -0.01    0.02
   2  -1   2    0.04    0.02
  -3   1  -2   32.16    0.96
   3  -1   2   30.96    0.95
   3  -1   2   32.01    0.96
  -4   1  -2    3.25    0.16
   4  -1   2    3.31    0.15
   4  -1   2    3.54    0.15
  -5   1  -2    0.03    0.05
   5  -1   2    0.02    0.06
  -6   1  -2    2.28    0.18
   6  -1   2    2.29    0.17
  -7   1  -2    0.32    0.09
   7  -1   2    0.38    0.10
   8   0  -2    0.20    0.09
  -8   0   2   -0.03    0.10
   7   0  -2    2.29    0.19
   7   0  -2    2.30    0.21
  -7   0   2    2.51    0.22
   6   0  -2    0.17    0.06
   6   0  -2    0.22    0.08
  -6   0   2    0.25    0.07
   5   0  -2    1.95    0.13
   5   0  -2    2.28    0.13
  -5   0   2    2.04    0.14
   4   0  -2    0.34    0.08
   4   0  -2    0.41    0.09
  -4   0   2    0.35    0.08
   3   0  -2    5.70    0.20
   3   0  -2    6.08    0.20
  -3   0   2    5.84    0.20
  -3   0   2    5.83    0.19
   2   0  -2   12.29    0.39
   2   0  -2   13.68    0.40
   2   0  -2   13.18    0.39
  -2   0   2   12.11    0.40
  -2   0   2   13.43    0.39
   1   0  -2    3.07    0.09
   1   0  -2    3.12    0.10
   1   0  -2    3.03    0.10
   1   0  -2    2.91    0.10
  -1   0   2    3.21    0.10
  -1   0   2    2.98    0.10
   0   0  -2   12.63    0.37
   0   0   2   12.14    0.37
   1   0   2    3.88    0.12
   1   0   2    3.45    0.12
   1   0   2    3.67    0.12
  -2   0  -2    1.86    0.08
   2   0   2    1.89    0.08
   2   0   2    1.74    0.08
   2   0   2    1.82    0.08
  -3   0  -2    0.05    0.03
   3   0   2    0.03    0.03
   3   0   2    0.02    0.02
   3   0   2    0.02    0.02
  -4   0  -2    0.52    0.08
   4   0   2    0.54    0.08
   4   0   2    0.34    0.08
  -5   0  -2   -0.01    0.04
   5   0   2   -0.03    0.04
   5   0   2   -0.01    0.05
  -6   0  -2    0.04    0.06
   6   0   2    0.05    0.05
   6   0   2    0.14    0.07
  -7   0  -2    0.69    0.17
   7   0   2    0.28    0.07
   7   0   2    0.35    0.09
  -8   0  -2    0.08    0.09
   8   0   2    0.09    0.11
   8   0   2    0.18    0.09
   7  -1  -2    0.82    0.20
  -7   1   2    0.77    0.20
   6  -1  -2    6.40    0.28
  -6   1   2    6.39    0.28
   5  -1  -2    0.56    0.10
   5  -1  -2    0.23    0.06
  -5   1   2    0.41    0.12
   4  -1  -2    0.08    0.05
  -4   1   2    0.10    0.04
   3  -1  -2    1.42    0.09
  -3   1   2    1.35    0.09
   2  -1  -2    0.00    0.02
  -2   1   2    0.02    0.01
  -2   1   2    0.00    0.02
   1  -1  -2    0.26    0.03
   1  -1  -2    0.20    0.04
  -1   1   2    0.23    0.04
  -1   1   2    0.26    0.03
   0  -1  -2   15.99    0.46
   0  -1  -2   15.12    0.46
   0  -1  -2   15.12    0.46
   0   1   2   15.60    0.46
  -1  -1  -2   25.56    0.77
   1   1   2   26.17    0.77
  -2  -1  -2    2.89    0.11
   2   1   2    3.01    0.11
   2   1   2    2.99    0.11
  -3  -1  -2    0.05    0.03
  -3  -1  -2    0.06    0.02
   3   1   2    0.03    0.03
   3   1   2    0.04    0.02
  -4  -1  -2    0.02    0.03
   4   1   2   -0.01    0.03
   4   1   2   -0.01    0.04
  -5  -1  -2    9.72    0.33
   5   1   2    9.72    0.33
   5   1   2    9.84    0.33
  -6  -1  -2    0.39    0.12
   6   1   2    0.41    0.13
   6   1   2    0.57    0.14
  -7  -1  -2    6.66    0.28
   7   1   2    6.31    0.28
   7   1   2    6.26    0.28
  -8  -1  -2    4.31    0.27
   8   1   2    4.10    0.27
   8   1   2    4.77    0.27
   7  -2  -2    3.59    0.26
  -7   2   2    3.32    0.26
   6  -2  -2    0.14    0.09
  -6   2   2    0.16    0.08
   5  -2  -2    0.04    0.07
  -5   2   2    0.10    0.06
   4  -2  -2    2.73    0.15
  -4   2   2    2.71    0.15
   3  -2  -2    6.16    0.23
  -3   2   2    6.43    0.23
   2  -2  -2   12.36    0.39
  -2   2   2   12.22    0.39
   1  -2  -2    5.95    0.20
   1  -2  -2    6.07    0.20
  -1   2   2    5.91    0.20
  -1   2   2    6.01    0.19
   0  -2  -2    0.15    0.03
   0  -2  -2    0.13    0.03
   0   2   2    0.07    0.01
  -1  -2  -2    6.01    0.19
   1   2   2    5.86    0.19
  -2  -2  -2   39.68    1.21
   2   2   2   41.40    1.21
  -3  -2  -2    0.67    0.07
  -3  -2  -2    0.63    0.06
   3   2   2    0.53    0.07
  -4  -2  -2   18.52    0.57
  -4  -2  -2   18.50    0.55
   4   2   2   17.64    0.56
   4   2   2   17.49    0.56
  -5  -2  -2    0.02    0.04
  -5  -2  -2   -0.02    0.05
   5   2   2   -0.03    0.05
  -6  -2  -2    0.35    0.08
  -6  -2  -2    0.61    0.12
   6   2   2    0.20    0.06
   6   2   2    0.54    0.14
  -7  -2  -2   13.87    0.46
  -7  -2  -2   12.81    0.48
   7   2   2   12.69    0.45
   7   2   2   12.93    0.47
  -8  -2  -2    2.84    0.25
  -8  -2  -2    2.78    0.26
   8   2   2    3.26    0.25
   8   2   2    3.49    0.24
   6  -3  -2    9.68    0.39
  -6   3   2   10.20    0.40
   5  -3  -2    2.57    0.19
  -5   3   2    2.68    0.20
   4  -3  -2    2.92    0.16
  -4   3   2    2.54    0.17
   3  -3  -2    2.29    0.13
  -3   3   2    2.56    0.15
   2  -3  -2    0.16    0.04
   2  -3  -2    0.27    0.08
  -2   3   2    0.20    0.05
   1  -3  -2    5.17    0.18
   1  -3  -2    5.23    0.19
  -1   3   2    5.25    0.19
   0  -3  -2    0.04    0.02
   0  -3  -2    0.04    0.03
   0  -3  -2    0.02    0.01
   0   3   2    0.02    0.02
  -1  -3  -2    0.12    0.03
  -1  -3  -2    0.19    0.04
   1   3   2    0.19    0.04
  -2  -3  -2   15.55    0.50
  -2  -3  -2   16.44    0.49
   2   3   2   16.50    0.49
  -3  -3  -2   32.38    0.98
  -3  -3  -2   32.19    0.97
   3   3   2   33.35    0.98
  -4  -3  -2   22.41    0.66
  -4  -3  -2   21.24    0.67
  -5  -3  -2    6.00    0.23
  -5  -3  -2    5.97    0.23
   5   3   2    5.87    0.23
  -6  -3  -2    0.02    0.06
  -6  -3  -2    0.06    0.07
   6   3   2   -0.07    0.05
   6   3   2    0.05    0.07
  -7  -3  -2    6.82    0.32
  -7  -3  -2    7.94    0.31
   7   3   2    7.33    0.32
   7   3   2    7.51    0.31
  -8  -3  -2    0.07    0.12
  -8  -3  -2    0.15    0.10
   8   3   2    0.23    0.12
  -6   4   2    0.77    0.24
   5  -4  -2    1.39    0.18
  -5   4   2    1.42    0.21
   4  -4  -2    0.08    0.07
  -4   4   2    0.06    0.07
   3  -4  -2    0.11    0.05
  -3   4   2    0.06    0.06
   2  -4  -2    9.46    0.33
   2  -4  -2    9.44    0.33
  -2   4   2    9.87    0.34
   1  -4  -2    4.49    0.18
   1  -4  -2    4.12    0.17
   0  -4  -2    1.51    0.08
   0  -4  -2    1.47    0.09
   0  -4  -2    1.63    0.10
   0   4   2    1.60    0.08
  -1  -4  -2   36.35    1.07
  -1  -4  -2   35.79    1.07
  -1  -4  -2   35.92    1.06
  -1  -4  -2   34.80    1.08
   1   4   2   36.75    1.07
  -2  -4  -2    2.01    0.11
  -2  -4  -2    2.01    0.09
   2   4   2    1.97    0.09
  -3  -4  -2   12.84    0.41
  -3  -4  -2   12.48    0.40
  -3  -4  -2   12.79    0.39
   3   4   2   12.70    0.40
  -4  -4  -2    9.56    0.32
  -4  -4  -2   10.24    0.33
   4   4   2    9.71    0.33
  -5  -4  -2    1.82    0.12
  -5  -4  -2    1.94    0.13
   5   4   2    1.61    0.14
  -6  -4  -2   10.06    0.37
  -6  -4  -2   11.42    0.39
   6   4   2   10.84    0.38
  -7  -4  -2    4.25    0.23
  -7  -4  -2    4.04    0.25
   7   4   2    4.31    0.23
  -8  -4  -2   -0.07    0.10
  -8  -4  -2   -0.06    0.11
   8   4   2    0.25    0.08
   5  -5  -2    5.99    0.29
  -5   5   2    6.26    0.33
   4  -5  -2    0.25    0.09
  -4   5   2    0.27    0.10
   3  -5  -2    0.05    0.07
   3  -5  -2    0.05    0.07
  -3   5   2    0.05    0.08
   2  -5  -2    4.89    0.22
   2  -5  -2    5.08    0.21
  -2   5   2    4.81    0.24
   1  -5  -2    0.13    0.05
   1  -5  -2    0.02    0.04
   0  -5  -2    5.84    0.22
   0  -5  -2    6.08    0.23
   0   5   2    5.87    0.21
  -1  -5  -2    1.60    0.11
  -1  -5  -2    1.81    0.10
  -1  -5  -2    1.92    0.12
   1   5   2    1.79    0.07
   1   5   2    1.75    0.10
  -2  -5  -2    0.09    0.03
  -2  -5  -2    0.07    0.03
  -2  -5  -2    0.14    0.05
   2   5   2    0.07    0.02
  -3  -5  -2    0.23    0.03
   3   5   2    0.23    0.04
  -4  -5  -2    0.33    0.09
  -4  -5  -2    0.18    0.05
  -4  -5  -2    0.16    0.04
   4   5   2    0.08    0.04
  -5  -5  -2    4.61    0.20
  -5  -5  -2    4.12    0.19
   5   5   2    4.37    0.21
  -6  -5  -2    0.09    0.07
  -6  -5  -2    0.04    0.06
   6   5   2    0.02    0.06
  -7  -5  -2    0.00    0.09
  -7  -5  -2   -0.04    0.09
   7   5   2   -0.04    0.07
  -8  -5  -2    0.29    0.11
   8   5   2    0.68    0.20
   4  -6  -2    0.34    0.10
   4  -6  -2    0.33    0.10
  -4   6   2    0.13    0.12
   3  -6  -2   -0.03    0.08
   3  -6  -2    0.05    0.08
  -3   6   2   -0.07    0.10
   2  -6  -2    0.02    0.07
   2  -6  -2    0.04    0.07
  -2   6   2   -0.15    0.10
   1  -6  -2    4.13    0.20
   1  -6  -2    4.31    0.20
   0  -6  -2    1.30    0.14
   0  -6  -2    1.11    0.13
  -1  -6  -2    2.22    0.14
  -1  -6  -2    2.54    0.15
   1   6   2    2.23    0.13
  -2  -6  -2    0.04    0.03
  -2  -6  -2    0.03    0.03
  -2  -6  -2    0.02    0.04
  -2  -6  -2    0.03    0.06
   2   6   2    0.02    0.03
   2   6   2    0.07    0.03
  -3  -6  -2    0.00    0.06
  -3  -6  -2   -0.02    0.04
   3   6   2   -0.01    0.03
   3   6   2    0.04    0.04
  -4  -6  -2    2.88    0.16
  -4  -6  -2    2.93    0.16
  -4  -6  -2    3.22    0.17
   4   6   2    3.06    0.14
   4   6   2    3.04    0.16
  -5  -6  -2    1.43    0.14
  -5  -6  -2    1.81    0.16
   5   6   2    1.79    0.15
  -6  -6  -2    3.68    0.30
  -6  -6  -2    4.01    0.22
   6   6   2    4.20    0.22
  -7  -6  -2    0.10    0.09
   7   6   2    0.08    0.08
   3  -7  -2    0.38    0.11
   3  -7  -2    0.44    0.11
  -3   7   2    0.32    0.14
   2  -7  -2    9.76    0.39
   2  -7  -2   11.05    0.41
  -2   7   2   10.25    0.45
   1  -7  -2    0.13    0.09
   1  -7  -2    0.23    0.08
   0  -7  -2    0.62    0.16
   0  -7  -2    1.11    0.17
  -1  -7  -2    0.13    0.08
  -1  -7  -2    0.12    0.06
   1   7   2    0.07    0.04
  -2  -7  -2    0.51    0.14
  -2  -7  -2    0.21    0.04
  -2  -7  -2    0.30    0.07
   2   7   2    0.20    0.04
   2   7   2    0.13    0.07
  -3  -7  -2    0.05    0.08
  -3  -7  -2    0.05    0.06
  -3  -7  -2   -0.11    0.04
   3   7   2   -0.07    0.04
  -4  -7  -2    3.91    0.22
  -4  -7  -2    4.06    0.22
   4   7   2    4.15    0.19
   4   7   2    4.32    0.20
  -5  -7  -2    5.62    0.27
   5   7   2    6.01    0.23
   5   7   2    6.04    0.26
  -6  -7  -2    0.16    0.10
   6   7   2    0.16    0.07
   1  -8  -2   16.65    0.57
   1  -8  -2   14.78    0.55
   0  -8  -2    1.59    0.21
   0  -8  -2    1.78    0.22
  -1  -8  -2   11.96    0.42
  -1  -8  -2   10.28    0.42
  -2  -8  -2    5.65    0.27
  -2  -8  -2    5.21    0.27
  -3  -8  -2   -0.03    0.10
  -4  -8  -2    0.91    0.19
  -4  -8  -2    0.67    0.18
   4   8   2    0.98    0.15
  -5  -8  -2    0.64    0.20
   5   8   2    0.74    0.15
   5   8   2    0.81    0.17
  -2  -8   3    0.24    0.10
   5   7  -3    0.91    0.20
  -5  -7   3    0.43    0.10
  -5  -7   3    0.25    0.07
   4   7  -3    1.13    0.18
  -4  -7   3    0.76    0.20
  -3  -7   3    0.33    0.09
  -2  -7   3    0.03    0.08
  -1  -7   3    0.00    0.08
   0  -7   3   -0.13    0.08
   1  -7   3    0.24    0.10
   2  -7   3    0.25    0.10
   6   6  -3    9.37    0.37
   6   6  -3    8.70    0.35
  -6  -6   3    9.72    0.39
  -6  -6   3    9.41    0.37
   5   6  -3    0.63    0.17
  -5  -6   3    0.13    0.09
  -5  -6   3    0.28    0.06
   4   6  -3    2.17    0.17
  -4  -6   3    2.18    0.19
   3   6  -3    3.76    0.19
  -3  -6   3    4.09    0.22
  -2  -6   3    4.88    0.23
  -1  -6   3    8.51    0.33
   0  -6   3   10.12    0.38
   1  -6   3    0.01    0.08
   1  -6   3    0.00    0.07
   2  -6   3    0.88    0.18
   2  -6   3    0.81    0.15
   3  -6   3    0.23    0.09
   3  -6   3    0.22    0.09
   7   5  -3    0.11    0.08
  -7  -5   3    0.04    0.11
   6   5  -3    8.11    0.33
   6   5  -3    8.27    0.30
  -6  -5   3    8.66    0.35
   5   5  -3    1.11    0.16
   5   5  -3    0.53    0.12
  -5  -5   3    0.62    0.13
  -5  -5   3    0.79    0.17
   4   5  -3    5.64    0.23
   4   5  -3    5.28    0.18
   4   5  -3    4.97    0.21
  -4  -5   3    5.86    0.25
  -4  -5   3    5.28    0.21
   3   5  -3    4.93    0.21
  -3  -5   3    5.19    0.22
   2   5  -3    0.75    0.10
  -2  -5   3    0.59    0.12
  -1  -5   3    0.17    0.05
   0  -5   3    0.16    0.05
   1  -5   3   -0.05    0.05
   1  -5   3   -0.03    0.05
   2  -5   3    0.02    0.06
   2  -5   3    0.01    0.06
   3  -5   3    0.56    0.16
   3  -5   3    0.30    0.07
   4  -5   3    0.28    0.08
   4  -5   3    0.31    0.09
   7   4  -3    0.71    0.18
  -7  -4   3    0.80    0.21
   6   4  -3    0.53    0.15
   6   4  -3    0.19    0.05
  -6  -4   3    0.24    0.09
   5   4  -3    0.17    0.06
   5   4  -3    0.03    0.04
  -5  -4   3    0.15    0.07
  -5  -4   3    0.03    0.04
   4   4  -3    3.00    0.14
   4   4  -3    3.01    0.16
  -4  -4   3    2.89    0.16
  -4  -4   3    2.99    0.14
   3   4  -3    2.53    0.13
   3   4  -3    2.63    0.09
   3   4  -3    2.47    0.12
  -3  -4   3    2.58    0.15
   2   4  -3    2.75    0.13
  -2  -4   3    2.61    0.14
  -1  -4   3    0.03    0.04
   0  -4   3    0.03    0.04
   1  -4   3    0.45    0.08
   1  -4   3    0.41    0.10
   2  -4   3    0.01    0.05
   2  -4   3    0.05    0.04
   3  -4   3    0.00    0.05
   3  -4   3    0.06    0.05
   4  -4   3    0.16    0.07
   4  -4   3    0.04    0.07
  -5   4  -3    0.07    0.10
   5  -4   3    0.05    0.08
   5  -4   3   -0.04    0.08
   7   3  -3    0.01    0.08
   7   3  -3    0.05    0.09
  -7  -3   3   -0.06    0.10
  -7  -3   3    0.07    0.09
   6   3  -3    0.05    0.06
   6   3  -3    0.05    0.07
  -6  -3   3   -0.07    0.08
  -6  -3   3    0.08    0.07
   5   3  -3    0.09    0.03
   5   3  -3    0.19    0.05
   5   3  -3    0.32    0.10
  -5  -3   3    0.22    0.06
  -5  -3   3    0.10    0.04
  -5  -3   3    0.15    0.06
   4   3  -3    0.41    0.10
  -4  -3   3    0.37    0.05
  -4  -3   3    0.37    0.11
   3   3  -3    4.21    0.15
   3   3  -3    3.97    0.17
  -3  -3   3    4.03    0.17
  -3  -3   3    4.22    0.15
   2   3  -3    1.23    0.08
   2   3  -3    1.31    0.09
  -2  -3   3    1.29    0.10
   1   3  -3    0.04    0.03
  -1  -3   3    0.09    0.03
   0  -3   3    8.16    0.27
   1  -3   3   73.94    2.29
   1  -3   3   80.81    2.30
   2  -3   3    0.03    0.03
   3  -3   3    0.20    0.05
   3  -3   3    0.19    0.05
  -4   3  -3    1.21    0.18
   4  -3   3    1.05    0.13
   4  -3   3    1.06    0.12
  -5   3  -3    3.04    0.23
   5  -3   3    2.89    0.18
   5  -3   3    3.10    0.21
  -6   3  -3    1.54    0.24
   6  -3   3    1.32    0.19
   6  -3   3    1.29    0.19
   8   2  -3    2.66    0.25
   8   2  -3    2.57    0.22
  -8  -2   3    2.29    0.25
   7   2  -3    0.25    0.10
   7   2  -3    0.19    0.08
  -7  -2   3    0.14    0.09
   6   2  -3    2.56    0.17
   6   2  -3    2.61    0.17
  -6  -2   3    2.52    0.19
   5   2  -3    0.07    0.05
   5   2  -3    0.03    0.05
  -5  -2   3    0.04    0.05
  -5  -2   3    0.01    0.03
   4   2  -3    0.45    0.07
   4   2  -3    0.38    0.10
   4   2  -3    0.27    0.07
  -4  -2   3    0.30    0.08
  -4  -2   3    0.36    0.10
  -4  -2   3    0.34    0.04
   3   2  -3    1.37    0.10
   3   2  -3    1.35    0.07
  -3  -2   3    1.40    0.08
  -3  -2   3    1.38    0.10
   2   2  -3    0.04    0.03
   2   2  -3    0.03    0.02
  -2  -2   3    0.01    0.03
   1   2  -3    4.06    0.14
  -1  -2   3    4.18    0.15
   0   2  -3   26.88    0.80
   0  -2   3   26.88    0.81
   1  -2   3    7.01    0.24
   2  -2   3   10.99    0.35
   2  -2   3   11.19    0.36
   3  -2   3    0.35    0.08
  -4   2  -3    3.20    0.19
   4  -2   3    3.75    0.17
   4  -2   3    4.03    0.17
  -5   2  -3    5.35    0.26
   5  -2   3    5.42    0.24
   5  -2   3    5.39    0.23
  -6   2  -3    2.30    0.21
   6  -2   3    2.17    0.18
  -7   2  -3    0.10    0.09
   7  -2   3    0.11    0.10
   8   1  -3    0.99    0.20
   7   1  -3    0.12    0.07
   7   1  -3    0.12    0.09
  -7  -1   3    0.03    0.08
   6   1  -3    4.94    0.23
   6   1  -3    4.80    0.23
  -6  -1   3    5.14    0.24
   5   1  -3    1.79    0.13
   5   1  -3    1.36    0.12
  -5  -1   3    1.31    0.13
   4   1  -3    0.89    0.10
   4   1  -3    0.94    0.09
  -4  -1   3    0.77    0.08
  -4  -1   3    0.89    0.05
  -4  -1   3    0.93    0.10
   3   1  -3   38.09    1.10
   3   1  -3   35.57    1.11
   3   1  -3   35.59    1.11
  -3  -1   3   38.18    1.12
  -3  -1   3   38.33    1.11
   2   1  -3    6.67    0.21
   2   1  -3    6.82    0.22
  -2  -1   3    6.75    0.22
  -2  -1   3    6.64    0.21
   1   1  -3   12.45    0.39
  -1  -1   3   13.28    0.40
   0   1  -3    9.40    0.29
   0  -1   3    8.99    0.29
  -1   1  -3   22.58    0.68
   1  -1   3   22.79    0.68
   1  -1   3   22.91    0.68
   2  -1   3   16.45    0.50
   2  -1   3   16.35    0.50
   3  -1   3   19.40    0.60
   3  -1   3   19.37    0.59
  -4   1  -3    1.14    0.12
   4  -1   3    1.08    0.10
   4  -1   3    1.18    0.10
  -5   1  -3    8.28    0.31
   5  -1   3    8.62    0.31
  -6   1  -3    0.89    0.16
   6  -1   3    0.83    0.14
  -7   1  -3    0.21    0.09
   7  -1   3    0.29    0.10
   7   0  -3    3.53    0.24
   7   0  -3    3.65    0.22
  -7   0   3    3.43    0.25
   6   0  -3   -0.10    0.08
   6   0  -3   -0.07    0.06
  -6   0   3   -0.10    0.07
   5   0  -3    3.78    0.19
   5   0  -3    4.07    0.18
  -5   0   3    4.00    0.19
   4   0  -3    0.35    0.08
   4   0  -3    0.47    0.09
  -4   0   3    0.39    0.09
  -4   0   3    0.35    0.07
   3   0  -3    8.92    0.30
   3   0  -3    9.62    0.30
  -3   0   3    9.58    0.28
  -3   0   3    9.29    0.29
  -3   0   3    9.37    0.31
   2   0  -3   -0.01    0.01
   2   0  -3    0.01    0.02
   2   0  -3    0.02    0.02
  -2   0   3    0.00    0.02
  -2   0   3    0.00    0.01
   1   0  -3   15.65    0.44
   1   0  -3   13.73    0.44
  -1   0   3   14.68    0.45
   0   0  -3   15.64    0.49
   0   0   3   16.97    0.49
  -1   0  -3   15.47    0.45
   1   0   3   15.39    0.45
   1   0   3   14.62    0.45
   1   0   3   14.59    0.45
   2   0   3    8.98    0.28
   2   0   3    8.75    0.28
   2   0   3    8.64    0.28
  -3   0  -3    0.61    0.07
   3   0   3    0.65    0.07
   3   0   3    0.63    0.06
   3   0   3    0.58    0.07
  -4   0  -3    4.90    0.19
   4   0   3    4.97    0.18
   4   0   3    4.87    0.19
  -5   0  -3    0.16    0.05
   5   0   3    0.12    0.05
   5   0   3    0.16    0.04
  -6   0  -3    0.19    0.06
   6   0   3    0.27    0.07
   6   0   3    0.44    0.12
  -7   0  -3    2.37    0.20
   7   0   3    2.18    0.18
   7   0   3    2.39    0.21
   7  -1  -3    2.04    0.21
  -7   1   3    1.69    0.23
   6  -1  -3   19.07    0.63
  -6   1   3   18.76    0.63
   5  -1  -3    0.12    0.06
   5  -1  -3    0.36    0.11
  -5   1   3    0.14    0.06
   4  -1  -3    1.63    0.11
   4  -1  -3    1.39    0.11
  -4   1   3    1.45    0.11
   3  -1  -3    0.17    0.04
   3  -1  -3    0.28    0.07
  -3   1   3    0.27    0.07
  -3   1   3    0.10    0.02
   2  -1  -3    8.74    0.27
   2  -1  -3    8.39    0.27
   2  -1  -3    8.70    0.28
  -2   1   3    8.64    0.27
  -2   1   3    8.82    0.26
  -2   1   3    8.54    0.28
   1  -1  -3   10.97    0.33
   1  -1  -3   10.79    0.33
   1  -1  -3   10.21    0.33
  -1   1   3   10.67    0.33
  -1   1   3   11.26    0.33
   0  -1  -3    0.63    0.04
   0  -1  -3    0.61    0.05
   0   1   3    0.64    0.05
  -1  -1  -3    0.39    0.04
   1   1   3    0.36    0.04
  -2  -1  -3    6.50    0.21
   2   1   3    6.34    0.21
  -3  -1  -3    0.16    0.05
  -3  -1  -3    0.14    0.03
   3   1   3    0.25    0.06
  -4  -1  -3    8.38    0.29
  -4  -1  -3    8.41    0.28
   4   1   3    8.72    0.29
   4   1   3    8.77    0.29
  -5  -1  -3    2.88    0.14
   5   1   3    3.01    0.16
   5   1   3    2.88    0.15
  -6  -1  -3    5.38    0.23
   6   1   3    5.61    0.23
   6   1   3    5.78    0.24
  -7  -1  -3    1.86    0.17
   7   1   3    1.42    0.18
   7   1   3    1.66    0.19
  -8  -1  -3    4.30    0.27
  -8  -1  -3    4.04    0.29
   8   1   3    3.91    0.27
   8   1   3    4.37    0.26
   7  -2  -3    0.43    0.12
  -7   2   3    0.38    0.11
   6  -2  -3    0.57    0.18
  -6   2   3    0.72    0.19
   5  -2  -3    0.07    0.08
  -5   2   3    0.17    0.07
   4  -2  -3    2.65    0.15
  -4   2   3    2.98    0.16
   3  -2  -3    8.42    0.28
  -3   2   3    8.12    0.28
   2  -2  -3   12.06    0.37
  -2   2   3   11.34    0.37
  -2   2   3   11.73    0.36
   1  -2  -3   12.17    0.38
   1  -2  -3   12.56    0.37
  -1   2   3   12.10    0.38
  -1   2   3   12.35    0.37
  -1   2   3   12.34    0.37
   0  -2  -3    1.45    0.07
   0  -2  -3    1.63    0.06
   0  -2  -3    1.51    0.07
   0   2   3    1.48    0.06
  -1  -2  -3    5.91    0.19
   1   2   3    5.75    0.19
  -2  -2  -3   13.86    0.43
   2   2   3   14.40    0.43
  -3  -2  -3    7.73    0.25
   3   2   3    7.25    0.25
  -4  -2  -3    0.83    0.09
  -4  -2  -3    0.91    0.07
   4   2   3    0.93    0.09
   4   2   3    0.92    0.09
  -5  -2  -3    0.38    0.09
  -5  -2  -3    0.49    0.11
   5   2   3    0.43    0.10
   5   2   3    0.34    0.11
  -6  -2  -3    0.56    0.13
  -6  -2  -3    0.60    0.15
   6   2   3    0.64    0.14
   6   2   3    0.52    0.14
  -7  -2  -3   -0.04    0.10
   7   2   3    0.00    0.07
   7   2   3    0.07    0.09
  -8  -2  -3    8.74    0.40
  -8  -2  -3    9.32    0.38
   8   2   3    9.22    0.38
   8   2   3    9.10    0.39
   6  -3  -3    0.96    0.19
  -6   3   3    1.16    0.22
   5  -3  -3   -0.04    0.08
  -5   3   3    0.11    0.08
   4  -3  -3    7.89    0.29
  -4   3   3    7.64    0.30
   3  -3  -3    2.28    0.13
  -3   3   3    2.43    0.15
   2  -3  -3   65.69    1.93
  -2   3   3   66.64    1.93
  -2   3   3   62.16    1.92
   1  -3  -3    0.09    0.03
   1  -3  -3    0.05    0.02
   1  -3  -3    0.07    0.03
  -1   3   3    0.10    0.03
  -1   3   3    0.07    0.02
   0  -3  -3   22.85    0.67
   0  -3  -3   21.80    0.68
   0   3   3   22.29    0.67
  -1  -3  -3    9.67    0.31
  -1  -3  -3    9.93    0.30
  -2  -3  -3    0.90    0.07
   2   3   3    0.99    0.07
  -3  -3  -3   24.63    0.74
   3   3   3   24.35    0.74
  -4  -3  -3    6.57    0.23
   4   3   3    6.07    0.23
  -5  -3  -3    9.21    0.33
  -5  -3  -3   10.34    0.34
   5   3   3    9.72    0.34
  -6  -3  -3    6.13    0.25
  -6  -3  -3    5.91    0.25
   6   3   3    6.11    0.25
   6   3   3    6.19    0.26
  -7  -3  -3    0.61    0.18
  -7  -3  -3    1.13    0.17
   7   3   3    0.98    0.19
   7   3   3    0.86    0.18
  -8  -3  -3   -0.06    0.10
  -8  -3  -3    0.06    0.11
   8   3   3    0.23    0.09
   8   3   3    0.02    0.11
   6  -4  -3    3.20    0.24
  -6   4   3    3.10    0.28
   5  -4  -3    8.66    0.36
  -5   4   3    9.34    0.38
   4  -4  -3    0.05    0.07
  -4   4   3    0.08    0.07
   3  -4  -3    1.13    0.13
  -3   4   3    0.83    0.14
   2  -4  -3    1.96    0.13
   2  -4  -3    1.82    0.13
  -2   4   3    1.87    0.11
  -2   4   3    2.00    0.15
   1  -4  -3    6.91    0.25
   1  -4  -3    6.76    0.24
  -1   4   3    7.31    0.26
   0  -4  -3   17.23    0.51
   0  -4  -3   17.55    0.53
   0  -4  -3   17.38    0.52
   0  -4  -3   16.66    0.54
   0   4   3   17.39    0.53
  -1  -4  -3    5.71    0.19
  -1  -4  -3    5.95    0.21
   1   4   3    5.64    0.19
  -2  -4  -3    3.08    0.13
   2   4   3    3.02    0.12
   2   4   3    2.76    0.12
  -3  -4  -3    2.52    0.12
   3   4   3    2.17    0.12
  -4  -4  -3    3.06    0.14
   4   4   3    2.60    0.14
  -5  -4  -3    6.57    0.24
  -5  -4  -3    5.74    0.23
   5   4   3    6.09    0.24
  -6  -4  -3    5.52    0.24
  -6  -4  -3    5.07    0.22
   6   4   3    5.17    0.24
  -7  -4  -3    0.26    0.09
  -7  -4  -3    0.04    0.11
   7   4   3    0.27    0.08
  -8  -4  -3    0.71    0.22
   8   4   3    1.06    0.22
   5  -5  -3    4.61    0.26
  -5   5   3    4.67    0.31
   4  -5  -3    1.22    0.18
  -4   5   3    1.39    0.21
   3  -5  -3    2.58    0.18
   3  -5  -3    2.23    0.17
  -3   5   3    2.35    0.20
   2  -5  -3    0.12    0.06
   2  -5  -3    0.19    0.07
  -2   5   3    0.16    0.07
   1  -5  -3    7.10    0.27
   1  -5  -3    7.44    0.27
  -1   5   3    7.09    0.26
  -1   5   3    8.21    0.29
   0  -5  -3    3.29    0.14
   0  -5  -3    3.31    0.15
   0  -5  -3    3.54    0.16
   0   5   3    3.44    0.14
  -1  -5  -3    3.47    0.16
  -1  -5  -3    3.01    0.14
  -1  -5  -3    3.28    0.14
   1   5   3    3.27    0.14
  -2  -5  -3    3.35    0.14
  -2  -5  -3    3.46    0.16
   2   5   3    3.27    0.14
  -3  -5  -3    0.82    0.04
  -3  -5  -3    0.91    0.10
   3   5   3    0.67    0.10
  -4  -5  -3    0.15    0.05
   4   5   3    0.11    0.04
  -5  -5  -3    1.67    0.14
   5   5   3    1.14    0.15
  -6  -5  -3    1.18    0.15
   6   5   3    1.27    0.16
  -7  -5  -3    1.44    0.18
   7   5   3    1.45    0.19
   4  -6  -3    0.65    0.18
  -4   6   3    0.46    0.12
   3  -6  -3    0.21    0.09
   3  -6  -3    0.19    0.09
  -3   6   3    0.14    0.10
   2  -6  -3   -0.15    0.07
   2  -6  -3    0.01    0.07
  -2   6   3   -0.01    0.08
   1  -6  -3    2.93    0.18
   1  -6  -3    3.34    0.19
   0  -6  -3    2.14    0.16
   0  -6  -3    2.03    0.15
  -1  -6  -3   -0.02    0.06
   1   6   3   -0.01    0.03
  -2  -6  -3    0.99    0.13
  -2  -6  -3    0.78    0.10
  -2  -6  -3    0.66    0.11
   2   6   3    0.77    0.10
   2   6   3    0.78    0.06
  -3  -6  -3   -0.03    0.06
  -3  -6  -3   -0.03    0.04
  -3  -6  -3    0.00    0.04
  -3  -6  -3   -0.02    0.02
   3   6   3    0.00    0.03
  -4  -6  -3   -0.05    0.02
  -4  -6  -3    0.00    0.07
   4   6   3   -0.02    0.05
  -5  -6  -3    3.96    0.21
   5   6   3    4.35    0.21
  -6  -6  -3    0.68    0.16
   6   6   3    0.88    0.17
  -7  -6  -3    0.09    0.09
   7   6   3    0.18    0.08
   3  -7  -3    0.31    0.11
   3  -7  -3    0.38    0.11
  -3   7   3    0.34    0.13
   2  -7  -3    0.21    0.10
   2  -7  -3    0.08    0.09
  -2   7   3    0.06    0.11
   1  -7  -3    1.09    0.18
   0  -7  -3    3.60    0.22
   0  -7  -3    3.93    0.21
  -1  -7  -3    7.14    0.30
  -1  -7  -3    7.28    0.28
   1   7   3    7.21    0.24
  -2  -7  -3    4.92    0.23
  -2  -7  -3    4.49    0.22
  -2  -7  -3    4.29    0.20
   2   7   3    4.33    0.20
  -3  -7  -3    0.72    0.16
   3   7   3    0.17    0.05
  -4  -7  -3    0.54    0.16
   4   7   3    0.50    0.14
  -5  -7  -3    0.62    0.17
   5   7   3    0.61    0.16
  -6  -7  -3    0.23    0.10
   6   7   3    0.29    0.08
   1  -8  -3    2.46    0.22
   1  -8  -3    2.31    0.24
   0  -8  -3    0.07    0.10
   0  -8  -3    0.02    0.09
  -1  -8  -3    8.51    0.36
  -2  -8  -3    0.28    0.11
  -3  -8  -3    9.30    0.33
  -3  -8  -3    8.74    0.37
   3   8   3    9.26    0.35
  -4  -8  -3    0.13    0.10
   4   8   3    0.14    0.05
  -5  -8  -3    2.10    0.21
   5   8   3    2.17    0.17
   5   8   3    2.26    0.20
   4   7  -4    1.02    0.20
  -3  -7   4    2.29    0.22
  -2  -7   4    5.55    0.29
  -1  -7   4    2.11    0.21
   0  -7   4    1.28    0.21
   1  -7   4   -0.09    0.09
   6   6  -4    1.02    0.21
  -6  -6   4    0.73    0.22
   5   6  -4    3.10    0.22
  -5  -6   4    2.99    0.24
   4   6  -4   13.48    0.47
  -4  -6   4   13.94    0.49
   3   6  -4    0.12    0.06
  -3  -6   4   -0.05    0.08
  -2  -6   4    0.13    0.07
  -1  -6   4    2.62    0.19
   0  -6   4    0.06    0.07
   1  -6   4    2.10    0.19
   2  -6   4    0.02    0.08
   3  -6   4    0.06    0.09
   6   5  -4    0.10    0.06
   6   5  -4    0.26    0.08
  -6  -5   4    0.10    0.06
  -6  -5   4    0.27    0.10
   5   5  -4   11.29    0.42
  -5  -5   4   11.83    0.43
  -5  -5   4   12.13    0.40
   4   5  -4    2.17    0.18
  -4  -5   4    2.27    0.19
   3   5  -4    3.85    0.19
  -3  -5   4    4.29    0.21
   2   5  -4    0.01    0.04
  -2  -5   4   -0.01    0.06
  -1  -5   4    0.12    0.06
   0  -5   4    0.87    0.13
   1  -5   4    0.08    0.06
   2  -5   4   -0.02    0.06
   2  -5   4    0.00    0.07
   3  -5   4   -0.05    0.07
   3  -5   4   -0.04    0.07
   4  -5   4    0.28    0.09
   4  -5   4    0.35    0.09
   7   4  -4    0.32    0.08
  -7  -4   4    0.30    0.11
   6   4  -4   -0.06    0.05
   6   4  -4    0.05    0.07
  -6  -4   4   -0.04    0.06
  -6  -4   4    0.02    0.09
   5   4  -4    2.88    0.18
   5   4  -4    2.09    0.15
  -5  -4   4    2.92    0.19
  -5  -4   4    2.26    0.15
   4   4  -4    0.12    0.06
   4   4  -4    0.06    0.04
  -4  -4   4    0.12    0.06
   3   4  -4    3.23    0.16
  -3  -4   4    3.20    0.17
   2   4  -4    3.11    0.15
  -2  -4   4    3.13    0.16
   1   4  -4    0.03    0.03
  -1  -4   4    0.08    0.04
   0  -4   4    0.07    0.04
   1  -4   4    0.07    0.05
   2  -4   4    0.07    0.05
   2  -4   4   -0.11    0.05
   3  -4   4   -0.05    0.05
   3  -4   4   -0.12    0.06
   4  -4   4   -0.03    0.07
   4  -4   4   -0.05    0.07
  -5   4  -4    0.56    0.13
   5  -4   4    0.87    0.19
   5  -4   4    0.76    0.16
   7   3  -4    1.39    0.19
  -7  -3   4    1.34    0.21
   6   3  -4   -0.06    0.06
   6   3  -4   -0.04    0.04
  -6  -3   4   -0.01    0.08
   5   3  -4    0.23    0.06
   5   3  -4    0.10    0.04
  -5  -3   4    0.11    0.04
  -5  -3   4    0.22    0.07
   4   3  -4    1.87    0.08
   4   3  -4    1.84    0.12
   4   3  -4    1.95    0.14
  -4  -3   4    1.87    0.14
  -4  -3   4    1.83    0.11
   3   3  -4   12.39    0.40
   3   3  -4   12.26    0.39
  -3  -3   4   12.17    0.39
  -3  -3   4   12.88    0.41
   2   3  -4    0.01    0.03
   2   3  -4   -0.01    0.02
  -2  -3   4   -0.01    0.04
   1   3  -4    0.02    0.03
  -1  -3   4    0.01    0.04
   0  -3   4    0.08    0.04
   1  -3   4   54.96    1.65
   2  -3   4   15.99    0.52
   2  -3   4   17.85    0.54
   3  -3   4    0.27    0.05
   3  -3   4    0.50    0.10
   4  -3   4    0.42    0.07
  -5   3  -4    0.30    0.10
   5  -3   4    0.32    0.08
   5  -3   4    0.45    0.15
  -6   3  -4    0.33    0.11
   6  -3   4    0.56    0.17
   6  -3   4    0.22    0.09
   7   2  -4    0.15    0.07
   7   2  -4    0.32    0.10
  -7  -2   4    0.07    0.09
  -7  -2   4    0.07    0.04
   6   2  -4    2.05    0.18
   6   2  -4    1.93    0.16
  -6  -2   4    2.09    0.18
   5   2  -4    2.25    0.14
   5   2  -4    2.50    0.16
  -5  -2   4    2.57    0.17
  -5  -2   4    2.27    0.14
   4   2  -4    0.42    0.08
   4   2  -4    0.59    0.11
   4   2  -4    0.47    0.05
  -4  -2   4    0.44    0.09
  -4  -2   4    0.53    0.11
   3   2  -4    9.91    0.31
   3   2  -4    9.54    0.33
  -3  -2   4   10.09    0.33
  -3  -2   4    9.64    0.31
   2   2  -4    6.16    0.22
   2   2  -4    6.01    0.20
  -2  -2   4    6.18    0.22
   1   2  -4   13.30    0.43
  -1  -2   4   14.33    0.43
   0   2  -4   54.69    1.65
   0  -2   4   56.39    1.65
  -1   2  -4   44.84    1.34
   1  -2   4   45.11    1.35
   2  -2   4  157.92    4.80
   2  -2   4  168.04    4.81
   3  -2   4    1.03    0.11
   3  -2   4    1.47    0.10
   4  -2   4    5.94    0.22
   4  -2   4    5.35    0.22
  -5   2  -4    0.30    0.08
   5  -2   4    0.25    0.07
   5  -2   4    0.15    0.07
  -6   2  -4    0.00    0.08
   6  -2   4    0.06    0.08
   6  -2   4    0.01    0.07
   7   1  -4    0.83    0.17
   7   1  -4    0.87    0.18
   6   1  -4    4.28    0.21
   6   1  -4    4.39    0.22
  -6  -1   4    4.57    0.24
   5   1  -4    0.18    0.03
   5   1  -4    0.38    0.11
   5   1  -4    0.54    0.12
  -5  -1   4    0.16    0.04
  -5  -1   4    0.21    0.06
   4   1  -4    1.51    0.12
   4   1  -4    1.33    0.09
   4   1  -4    1.24    0.06
   4   1  -4    1.14    0.10
  -4  -1   4    1.34    0.12
  -4  -1   4    1.34    0.10
   3   1  -4    0.54    0.09
   3   1  -4    0.39    0.06
  -3  -1   4    0.49    0.09
  -3  -1   4    0.37    0.07
   2   1  -4    3.98    0.14
   2   1  -4    4.02    0.15
  -2  -1   4    3.83    0.15
  -2  -1   4    3.91    0.14
   1   1  -4    3.47    0.13
  -1  -1   4    3.55    0.13
   0   1  -4    0.00    0.02
   0  -1   4    0.00    0.02
  -1   1  -4    7.79    0.25
   1  -1   4    8.03    0.25
  -2   1  -4   -0.04    0.02
   2  -1   4    0.03    0.02
   2  -1   4    0.01    0.03
   2  -1   4   -0.02    0.02
   3  -1   4   -0.05    0.03
   3  -1   4   -0.01    0.03
   3  -1   4    0.01    0.03
  -4   1  -4    0.44    0.12
   4  -1   4    0.55    0.10
   4  -1   4    0.61    0.09
   4  -1   4    0.64    0.10
  -5   1  -4    0.18    0.06
   5  -1   4    0.16    0.05
   5  -1   4    0.21    0.06
  -6   1  -4    0.11    0.07
   6  -1   4    0.16    0.08
  -7   1  -4    0.05    0.09
   7  -1   4    0.14    0.10
   7   0  -4    0.24    0.08
   7   0  -4    0.23    0.11
  -7   0   4    0.03    0.10
   6   0  -4    0.83    0.17
   6   0  -4    0.79    0.16
   5   0  -4    5.34    0.22
   5   0  -4    4.76    0.22
  -5   0   4    5.21    0.23
   4   0  -4    0.01    0.04
   4   0  -4   -0.01    0.04
   4   0  -4   -0.01    0.02
  -4   0   4    0.00    0.03
  -4   0   4   -0.02    0.04
   3   0  -4    0.01    0.02
   3   0  -4   -0.01    0.03
   3   0  -4   -0.02    0.03
  -3   0   4    0.00    0.02
  -3   0   4    0.00    0.03
   2   0  -4    0.58    0.07
   2   0  -4    0.35    0.05
  -2   0   4    0.38    0.06
  -2   0   4    0.36    0.05
   1   0  -4    0.24    0.05
  -1   0   4    0.12    0.02
   0   0  -4    0.39    0.05
   0   0   4    0.38    0.05
  -1   0  -4    6.68    0.22
   1   0   4    6.78    0.22
   1   0   4    6.58    0.21
  -2   0  -4    1.34    0.08
   2   0   4    1.32    0.08
   2   0   4    1.35    0.08
   2   0   4    1.31    0.07
   3   0   4    4.82    0.17
   3   0   4    4.77    0.18
   3   0   4    5.09    0.18
  -4   0  -4    0.08    0.04
   4   0   4    0.06    0.04
   4   0   4    0.09    0.04
   4   0   4    0.08    0.04
  -5   0  -4    0.02    0.04
   5   0   4   -0.04    0.06
   5   0   4    0.01    0.04
  -6   0  -4    2.67    0.18
   6   0   4    2.45    0.17
   6   0   4    2.60    0.18
  -7   0  -4    0.11    0.08
   7   0   4    0.12    0.09
   7   0   4    0.07    0.07
   7  -1  -4    0.18    0.11
  -7   1   4    0.06    0.10
   6  -1  -4    7.72    0.31
   6  -1  -4    7.96    0.33
  -6   1   4    8.08    0.34
   5  -1  -4    0.05    0.07
   5  -1  -4    0.11    0.05
  -5   1   4    0.09    0.06
   4  -1  -4   -0.04    0.04
   4  -1  -4   -0.01    0.05
  -4   1   4    0.00    0.03
  -4   1   4   -0.01    0.04
   3  -1  -4    4.19    0.16
   3  -1  -4    4.20    0.15
   3  -1  -4    4.05    0.16
  -3   1   4    4.03    0.15
  -3   1   4    3.91    0.16
   2  -1  -4   14.56    0.47
   2  -1  -4   15.47    0.47
   2  -1  -4   15.68    0.47
  -2   1   4   15.77    0.47
  -2   1   4   15.61    0.48
   1  -1  -4   16.84    0.53
   1  -1  -4   17.30    0.53
   1  -1  -4   17.96    0.53
  -1   1   4   17.92    0.53
  -1   1   4   17.79    0.53
   0  -1  -4    2.11    0.09
   0  -1  -4    2.24    0.09
  -1  -1  -4    0.30    0.04
   1   1   4    0.21    0.05
  -2  -1  -4    6.33    0.21
   2   1   4    6.68    0.22
  -3  -1  -4   19.52    0.61
   3   1   4   19.85    0.61
   3   1   4   20.61    0.61
  -4  -1  -4    0.68    0.08
  -4  -1  -4    0.68    0.10
   4   1   4    0.76    0.10
   4   1   4    0.85    0.09
  -5  -1  -4    7.67    0.28
  -5  -1  -4    7.77    0.30
   5   1   4    8.35    0.29
   5   1   4    8.35    0.29
  -6  -1  -4    0.07    0.05
  -6  -1  -4    0.02    0.08
   6   1   4    0.01    0.06
   6   1   4    0.04    0.07
  -7  -1  -4    0.98    0.21
  -7  -1  -4    1.38    0.17
   7   1   4    0.97    0.17
   7   1   4    1.18    0.19
  -8  -1  -4    5.39    0.28
  -8  -1  -4    4.96    0.32
   8   1   4    4.94    0.29
  -7   2   4    1.91    0.24
   6  -2  -4    3.59    0.23
  -6   2   4    3.78    0.24
   5  -2  -4    8.46    0.33
  -5   2   4    8.48    0.33
   4  -2  -4    4.44    0.20
  -4   2   4    4.84    0.21
   3  -2  -4    4.12    0.17
  -3   2   4    4.31    0.17
  -3   2   4    3.79    0.15
  -3   2   4    4.14    0.13
   2  -2  -4    9.42    0.31
   2  -2  -4    9.32    0.29
  -2   2   4    9.48    0.29
  -2   2   4    8.91    0.30
   1  -2  -4    4.45    0.16
   1  -2  -4    4.43    0.14
   1  -2  -4    4.47    0.15
  -1   2   4    4.54    0.15
  -1   2   4    4.30    0.15
   0  -2  -4    4.86    0.16
   0  -2  -4    4.85    0.17
   0  -2  -4    5.04    0.16
   0   2   4    4.89    0.17
  -1  -2  -4    0.23    0.05
   1   2   4    0.17    0.05
  -2  -2  -4    0.95    0.06
   2   2   4    0.91    0.07
  -3  -2  -4    2.43    0.11
   3   2   4    2.60    0.12
  -4  -2  -4   15.12    0.49
   4   2   4   15.78    0.49
  -5  -2  -4    4.77    0.21
   5   2   4    5.32    0.21
   5   2   4    5.25    0.21
  -6  -2  -4    6.37    0.26
  -6  -2  -4    6.96    0.28
   6   2   4    6.71    0.28
   6   2   4    6.77    0.27
  -7  -2  -4   -0.05    0.07
  -7  -2  -4   -0.18    0.09
   7   2   4   -0.08    0.07
   7   2   4    0.02    0.09
  -8  -2  -4    2.17    0.28
  -8  -2  -4    1.44    0.25
   8   2   4    1.68    0.24
   8   2   4    2.01    0.22
   6  -3  -4    3.45    0.23
  -6   3   4    3.15    0.26
   5  -3  -4    0.34    0.09
  -5   3   4    0.31    0.09
   4  -3  -4    4.53    0.21
  -4   3   4    4.08    0.21
   3  -3  -4    0.62    0.11
  -3   3   4    0.56    0.11
  -3   3   4    0.45    0.09
   2  -3  -4    0.46    0.09
  -2   3   4    0.34    0.07
  -2   3   4    0.34    0.09
   1  -3  -4   25.76    0.78
   1  -3  -4   26.73    0.79
  -1   3   4   25.25    0.78
  -1   3   4   26.01    0.78
   0  -3  -4    6.64    0.23
   0  -3  -4    7.07    0.22
   0   3   4    6.89    0.22
  -1  -3  -4    6.13    0.21
   1   3   4    6.17    0.20
  -2  -3  -4   30.72    0.94
   2   3   4   31.30    0.93
  -3  -3  -4    0.37    0.07
   3   3   4    0.31    0.08
  -4  -3  -4    4.19    0.17
   4   3   4    4.03    0.17
  -5  -3  -4    5.31    0.22
   5   3   4    5.14    0.21
  -6  -3  -4    0.68    0.14
  -6  -3  -4    0.61    0.13
   6   3   4    0.52    0.14
  -7  -3  -4    6.57    0.30
   7   3   4    6.56    0.29
   7   3   4    6.73    0.29
  -8  -3  -4    2.31    0.24
   8   3   4    2.70    0.23
   8   3   4    2.53    0.24
   5  -4  -4    3.03    0.22
  -5   4   4    2.71    0.24
   4  -4  -4   15.02    0.52
  -4   4   4   15.67    0.53
   3  -4  -4    0.21    0.07
  -3   4   4    0.16    0.06
   2  -4  -4    0.07    0.05
  -2   4   4    0.06    0.05
  -2   4   4    0.02    0.03
   1  -4  -4    2.80    0.15
   1  -4  -4    2.91    0.12
  -1   4   4    2.86    0.12
  -1   4   4    2.95    0.14
   0  -4  -4    1.00    0.08
   0  -4  -4    1.03    0.10
   0  -4  -4    1.11    0.05
   0   4   4    0.99    0.08
  -1  -4  -4   10.09    0.35
  -1  -4  -4   10.77    0.33
   1   4   4   10.65    0.33
  -2  -4  -4    2.04    0.12
  -2  -4  -4    1.99    0.10
   2   4   4    2.04    0.11
  -3  -4  -4    0.00    0.04
   3   4   4    0.01    0.03
  -4  -4  -4    1.00    0.10
   4   4   4    0.79    0.10
  -5  -4  -4    1.49    0.13
   5   4   4    1.49    0.14
  -6  -4  -4    3.35    0.19
   6   4   4    3.50    0.20
  -7  -4  -4   -0.06    0.08
   7   4   4   -0.01    0.07
  -8  -4  -4    0.11    0.11
   8   4   4    0.18    0.09
   5  -5  -4    4.87    0.26
  -5   5   4    4.71    0.31
   4  -5  -4    6.46    0.28
  -4   5   4    6.18    0.31
   3  -5  -4    0.04    0.07
  -3   5   4    0.04    0.07
   2  -5  -4    0.08    0.07
  -2   5   4    0.14    0.06
   1  -5  -4    0.99    0.12
   1  -5  -4    1.08    0.13
  -1   5   4    1.07    0.13
  -1   5   4    1.03    0.10
   0  -5  -4    4.87    0.19
   0  -5  -4    4.83    0.20
   0  -5  -4    4.72    0.18
   0  -5  -4    4.76    0.15
   0   5   4    5.23    0.21
   0   5   4    4.90    0.18
  -1  -5  -4    0.00    0.05
  -1  -5  -4    0.05    0.02
  -1  -5  -4    0.03    0.03
   1   5   4    0.05    0.03
   1   5   4    0.04    0.03
  -2  -5  -4    3.97    0.16
  -2  -5  -4    4.23    0.18
   2   5   4    3.98    0.16
   2   5   4    3.82    0.16
  -3  -5  -4    0.01    0.05
   3   5   4    0.01    0.04
  -4  -5  -4   -0.04    0.05
   4   5   4    0.02    0.04
  -5  -5  -4    3.89    0.19
   5   5   4    3.87    0.19
  -6  -5  -4    1.01    0.15
   6   5   4    1.30    0.16
  -7  -5  -4    1.92    0.19
   7   5   4    2.03    0.20
   4  -6  -4    0.10    0.10
  -4   6   4    0.02    0.11
   3  -6  -4    2.60    0.21
  -3   6   4    2.87    0.24
   2  -6  -4    3.12    0.20
   2  -6  -4    2.78    0.20
  -2   6   4    2.64    0.22
   1  -6  -4   19.84    0.66
   1  -6  -4   20.80    0.66
  -1   6   4   21.25    0.67
   0  -6  -4   -0.11    0.07
   0  -6  -4   -0.03    0.03
   0  -6  -4    0.03    0.05
   0   6   4   -0.01    0.04
  -1  -6  -4    0.63    0.10
  -1  -6  -4    0.70    0.13
  -1  -6  -4    0.68    0.10
   1   6   4    0.62    0.11
  -2  -6  -4    0.05    0.03
  -2  -6  -4    0.12    0.07
  -2  -6  -4    0.02    0.04
   2   6   4    0.01    0.04
  -3  -6  -4    0.70    0.14
   3   6   4    0.53    0.11
  -4  -6  -4   -0.02    0.07
   4   6   4    0.01    0.05
  -5  -6  -4    8.48    0.33
   5   6   4    9.01    0.32
  -6  -6  -4    4.65    0.25
   6   6   4    4.94    0.24
  -7  -6  -4    0.23    0.10
   7   6   4    0.22    0.08
   2  -7  -4    3.70    0.25
   2  -7  -4    3.31    0.23
  -2   7   4    3.66    0.28
   1  -7  -4    0.14    0.09
   1  -7  -4   -0.07    0.08
  -1   7   4    0.00    0.09
   0  -7  -4   21.16    0.70
   0  -7  -4   21.96    0.71
  -1  -7  -4    0.71    0.13
   1   7   4    0.60    0.15
  -2  -7  -4   22.58    0.75
  -2  -7  -4   23.43    0.72
   2   7   4   23.60    0.72
  -3  -7  -4    5.61    0.27
   3   7   4    5.41    0.23
  -4  -7  -4   -0.01    0.08
   4   7   4    0.00    0.06
  -5  -7  -4    0.95    0.18
   5   7   4    0.92    0.16
  -6  -7  -4   -0.01    0.10
   6   7   4    0.06    0.07
   1  -8  -4    5.59    0.29
   0  -8  -4    0.07    0.10
  -1  -8  -4    1.38    0.21
  -2  -8  -4    4.54    0.21
  -2  -8  -4    3.72    0.25
  -3  -8  -4    0.33    0.11
  -4  -8  -4    0.65    0.20
   4   8   4    0.88    0.16
  -5  -8  -4    0.08    0.11
   5   8   4    0.06    0.07
  -3  -7   5    2.52    0.24
  -2  -7   5    1.02    0.21
  -1  -7   5    1.13    0.21
   0  -7   5    5.32    0.30
   5   6  -5    4.42    0.27
  -5  -6   5    4.33    0.27
  -4  -6   5    0.04    0.09
   3   6  -5    4.40    0.23
  -3  -6   5    4.10    0.25
  -2  -6   5    3.51    0.23
  -1  -6   5    0.16    0.08
   0  -6   5    0.00    0.08
   1  -6   5   -0.05    0.08
   2  -6   5    0.05    0.09
   6   5  -5    0.65    0.19
  -6  -5   5    0.23    0.10
  -6  -5   5    0.18    0.07
   5   5  -5    0.08    0.08
  -5  -5   5    0.10    0.09
   4   5  -5    0.56    0.17
   3   5  -5    0.22    0.06
  -3  -5   5    0.18    0.07
   2   5  -5    0.62    0.14
  -2  -5   5    0.72    0.15
  -1  -5   5    0.84    0.14
   0  -5   5   -0.04    0.06
   1  -5   5    0.87    0.16
   2  -5   5    1.06    0.18
   3  -5   5   -0.01    0.08
   6   4  -5    0.00    0.08
   6   4  -5   -0.05    0.05
  -6  -4   5    0.01    0.09
  -6  -4   5   -0.07    0.06
   5   4  -5    0.02    0.07
  -5  -4   5    0.09    0.08
  -5  -4   5   -0.07    0.05
   4   4  -5    0.04    0.06
  -4  -4   5   -0.02    0.07
   3   4  -5    1.49    0.15
  -3  -4   5    1.73    0.15
   2   4  -5    0.22    0.05
  -2  -4   5    0.56    0.12
   1   4  -5    1.47    0.13
  -1  -4   5    1.82    0.14
   0  -4   5    0.16    0.05
   1  -4   5    7.51    0.29
   2  -4   5   20.97    0.67
   3  -4   5    0.39    0.12
   4  -4   5    0.02    0.07
   4  -4   5   -0.02    0.08
  -5   4  -5    0.08    0.13
   5  -4   5    0.00    0.09
   5  -4   5    0.08    0.09
   7   3  -5    2.68    0.23
  -7  -3   5    2.69    0.24
   6   3  -5   -0.13    0.07
   6   3  -5   -0.05    0.05
  -6  -3   5   -0.06    0.08
  -6  -3   5   -0.08    0.09
   5   3  -5    3.34    0.18
   5   3  -5    3.73    0.20
  -5  -3   5    3.41    0.18
  -5  -3   5    3.73    0.22
   4   3  -5   -0.01    0.04
   4   3  -5   -0.03    0.03
   4   3  -5    0.07    0.06
  -4  -3   5    0.00    0.06
   3   3  -5    0.13    0.05
   3   3  -5    0.10    0.04
  -3  -3   5    0.18    0.05
   2   3  -5    1.84    0.13
  -2  -3   5    1.99    0.13
   1   3  -5    0.37    0.10
  -1  -3   5    0.39    0.10
   0   3  -5    0.15    0.04
   0  -3   5    0.32    0.10
   1  -3   5    4.01    0.18
   2  -3   5   -0.06    0.05
   2  -3   5    0.02    0.04
   3  -3   5    8.51    0.29
   3  -3   5    8.42    0.32
   4  -3   5    0.01    0.06
  -5   3  -5    1.82    0.23
   5  -3   5    1.64    0.17
   5  -3   5    1.49    0.18
   7   2  -5    0.21    0.08
  -7  -2   5    0.12    0.10
   6   2  -5    0.01    0.05
  -6  -2   5   -0.17    0.08
   5   2  -5    5.67    0.25
   5   2  -5    5.75    0.22
  -5  -2   5    5.69    0.23
  -5  -2   5    5.45    0.25
   4   2  -5    1.20    0.13
   4   2  -5    1.00    0.10
  -4  -2   5    1.04    0.13
  -4  -2   5    0.97    0.10
   3   2  -5    1.04    0.09
   3   2  -5    1.08    0.12
  -3  -2   5    1.26    0.12
   2   2  -5   16.81    0.55
  -2  -2   5   18.08    0.55
   1   2  -5    1.10    0.10
  -1  -2   5    1.14    0.10
   0   2  -5    3.59    0.15
   0  -2   5    3.45    0.15
  -1   2  -5    6.96    0.24
   1  -2   5    6.88    0.24
  -2   2  -5    9.35    0.31
   2  -2   5    9.81    0.32
   3  -2   5    1.86    0.11
   3  -2   5    1.75    0.13
   4  -2   5    5.52    0.24
   4  -2   5    5.70    0.22
  -5   2  -5    0.27    0.09
   5  -2   5    0.16    0.07
   5  -2   5    0.26    0.07
  -6   2  -5    3.88    0.26
   6  -2   5    3.42    0.23
   6  -2   5    3.31    0.21
   7   1  -5    0.28    0.14
   7   1  -5    0.70    0.18
  -7  -1   5    0.13    0.10
   6   1  -5    7.74    0.30
   6   1  -5    7.34    0.31
  -6  -1   5    7.45    0.33
   5   1  -5   -0.02    0.04
   5   1  -5    0.03    0.06
   5   1  -5    0.00    0.06
  -5  -1   5    0.00    0.04
  -5  -1   5   -0.06    0.06
   4   1  -5    1.89    0.14
   4   1  -5    1.83    0.11
   4   1  -5    1.82    0.08
  -4  -1   5    1.85    0.13
  -4  -1   5    1.72    0.11
   3   1  -5    0.06    0.04
   3   1  -5    0.03    0.02
  -3  -1   5    0.07    0.04
   2   1  -5    4.58    0.17
   2   1  -5    4.82    0.18
  -2  -1   5    4.98    0.18
   1   1  -5    0.06    0.03
  -1  -1   5    0.07    0.03
   0   1  -5    0.90    0.08
   0  -1   5    0.96    0.08
  -1   1  -5    2.78    0.12
   1  -1   5    2.79    0.12
  -2   1  -5    1.66    0.10
   2  -1   5    1.85    0.10
   2  -1   5    1.84    0.10
   3  -1   5    0.00    0.03
   3  -1   5   -0.03    0.04
   3  -1   5    0.02    0.03
  -4   1  -5   -0.02    0.06
   4  -1   5   -0.02    0.04
   4  -1   5    0.01    0.04
   4  -1   5   -0.02    0.05
  -5   1  -5    3.65    0.21
   5  -1   5    3.74    0.19
   5  -1   5    3.79    0.18
   5  -1   5    3.69    0.19
  -6   1  -5    0.12    0.08
   6  -1   5    0.13    0.08
  -7   1  -5    0.00    0.09
   7  -1   5    0.05    0.10
   7   0  -5    0.24    0.11
   7   0  -5    0.62    0.19
  -7   0   5    0.15    0.10
   6   0  -5    5.99    0.26
   6   0  -5    5.22    0.25
  -6   0   5    4.99    0.27
   5   0  -5   14.92    0.48
   5   0  -5   15.78    0.50
   5   0  -5   14.85    0.50
  -5   0   5   15.46    0.51
   4   0  -5   -0.01    0.05
   4   0  -5    0.00    0.03
   4   0  -5   -0.08    0.05
  -4   0   5   -0.01    0.03
  -4   0   5    0.01    0.05
   3   0  -5    0.15    0.04
   3   0  -5    0.27    0.07
   3   0  -5    0.16    0.04
  -3   0   5    0.20    0.04
  -3   0   5    0.28    0.07
   2   0  -5    0.09    0.03
   2   0  -5    0.05    0.02
  -2   0   5    0.06    0.03
   1   0  -5    9.81    0.31
  -1   0   5    9.47    0.31
   0   0  -5    3.31    0.13
   0   0   5    3.41    0.13
  -1   0  -5    0.07    0.02
   1   0   5    0.09    0.02
   1   0   5    0.08    0.03
  -2   0  -5    0.19    0.05
   2   0   5    0.13    0.03
   2   0   5    0.20    0.05
   2   0   5    0.20    0.06
  -3   0  -5    1.08    0.09
   3   0   5    1.30    0.10
   3   0   5    1.21    0.10
   3   0   5    1.25    0.08
  -4   0  -5    1.17    0.12
  -4   0  -5    1.27    0.12
   4   0   5    1.28    0.11
   4   0   5    1.36    0.11
   4   0   5    1.28    0.11
  -5   0  -5    3.51    0.18
   5   0   5    3.58    0.18
   5   0   5    3.51    0.18
  -6   0  -5    0.63    0.15
   6   0   5    0.55    0.15
   6   0   5    0.56    0.15
  -7   0  -5    2.00    0.23
  -7   0  -5    2.46    0.21
   7   0   5    2.32    0.21
   7   0   5    2.09    0.20
   7  -1  -5    0.74    0.22
  -7   1   5    0.45    0.11
   6  -1  -5    0.16    0.07
   6  -1  -5    0.02    0.09
  -6   1   5   -0.05    0.09
   5  -1  -5    1.12    0.14
   5  -1  -5    0.88    0.14
  -5   1   5    0.84    0.16
   4  -1  -5    1.05    0.12
   4  -1  -5    0.87    0.12
  -4   1   5    1.00    0.13
  -4   1   5    0.96    0.10
   3  -1  -5    4.90    0.19
   3  -1  -5    4.60    0.17
   3  -1  -5    4.76    0.18
  -3   1   5    4.67    0.19
  -3   1   5    4.71    0.15
  -3   1   5    4.53    0.17
   2  -1  -5   15.06    0.47
   2  -1  -5   14.86    0.47
   2  -1  -5   15.58    0.46
  -2   1   5   15.28    0.46
  -2   1   5   15.05    0.47
   1  -1  -5    7.04    0.24
   1  -1  -5    7.48    0.24
   1  -1  -5    7.56    0.24
  -1   1   5    7.63    0.24
   0  -1  -5    5.84    0.19
   0  -1  -5    5.39    0.19
  -1  -1  -5    0.18    0.05
  -1  -1  -5    0.08    0.02
   1   1   5    0.09    0.02
  -2  -1  -5    4.77    0.17
   2   1   5    4.92    0.18
  -3  -1  -5    3.83    0.15
   3   1   5    3.95    0.16
  -4  -1  -5    3.15    0.14
  -4  -1  -5    3.14    0.15
   4   1   5    3.38    0.15
   4   1   5    3.33    0.16
  -5  -1  -5    0.05    0.06
  -5  -1  -5   -0.01    0.04
   5   1   5   -0.04    0.06
   5   1   5   -0.02    0.05
  -6  -1  -5    0.59    0.17
  -6  -1  -5    0.51    0.13
   6   1   5    0.52    0.15
   6   1   5    0.56    0.15
  -7  -1  -5    0.04    0.10
  -7  -1  -5    0.08    0.07
   7   1   5    0.10    0.10
   7   1   5   -0.01    0.07
   6  -2  -5    0.16    0.10
  -6   2   5    0.03    0.10
   5  -2  -5    3.77    0.21
  -5   2   5    3.76    0.22
   4  -2  -5    0.67    0.13
  -4   2   5    0.91    0.06
  -4   2   5    0.95    0.13
   3  -2  -5   12.98    0.43
  -3   2   5   13.47    0.42
  -3   2   5   14.02    0.44
   2  -2  -5    7.97    0.27
   2  -2  -5    7.55    0.27
   2  -2  -5    8.31    0.26
  -2   2   5    8.42    0.27
  -2   2   5    8.21    0.26
   1  -2  -5   76.55    2.30
   1  -2  -5   78.93    2.30
   1  -2  -5   78.03    2.31
   0  -2  -5    5.08    0.19
   0  -2  -5    5.38    0.18
  -1  -2  -5   23.25    0.71
  -1  -2  -5   23.44    0.71
   1   2   5   23.78    0.71
  -2  -2  -5    3.17    0.13
   2   2   5    3.16    0.13
  -3  -2  -5    0.00    0.03
   3   2   5   -0.01    0.03
  -4  -2  -5    2.12    0.13
   4   2   5    2.29    0.14
  -5  -2  -5    1.03    0.12
   5   2   5    1.07    0.13
  -6  -2  -5    2.36    0.18
   6   2   5    2.10    0.17
   6   2   5    2.16    0.17
  -7  -2  -5    2.64    0.22
   7   2   5    2.53    0.22
   7   2   5    2.25    0.21
   6  -3  -5    0.05    0.10
  -6   3   5   -0.12    0.10
   5  -3  -5   10.40    0.39
  -5   3   5   10.29    0.40
   4  -3  -5   10.89    0.39
  -4   3   5   11.00    0.39
   3  -3  -5    1.87    0.14
  -3   3   5    2.06    0.13
  -3   3   5    1.87    0.12
   2  -3  -5    1.22    0.11
   2  -3  -5    1.10    0.08
  -2   3   5    1.32    0.10
  -2   3   5    1.08    0.09
   1  -3  -5    0.19    0.05
   1  -3  -5    0.13    0.02
   1  -3  -5    0.16    0.02
  -1   3   5    0.28    0.06
  -1   3   5    0.11    0.03
   0  -3  -5   16.26    0.52
   0  -3  -5   16.34    0.50
   0  -3  -5   16.22    0.50
   0   3   5   16.98    0.51
  -1  -3  -5   12.82    0.41
   1   3   5   12.78    0.40
  -2  -3  -5    5.72    0.21
   2   3   5    5.68    0.20
  -3  -3  -5    0.79    0.09
   3   3   5    0.82    0.09
  -4  -3  -5    0.95    0.10
   4   3   5    0.91    0.11
  -5  -3  -5    2.36    0.15
   5   3   5    2.20    0.16
  -6  -3  -5    6.21    0.26
   6   3   5    5.87    0.26
  -7  -3  -5    3.60    0.23
   7   3   5    3.85    0.23
   5  -4  -5    1.46    0.19
  -5   4   5    1.18    0.22
   4  -4  -5    2.15    0.18
  -4   4   5    1.98    0.20
   3  -4  -5    5.45    0.24
  -3   4   5    5.31    0.23
   2  -4  -5    2.34    0.15
   2  -4  -5    2.20    0.12
  -2   4   5    2.24    0.13
  -2   4   5    2.45    0.14
   1  -4  -5    0.52    0.08
   1  -4  -5    0.50    0.11
  -1   4   5    0.56    0.09
  -1   4   5    0.50    0.09
   0  -4  -5    5.78    0.23
   0  -4  -5    6.12    0.21
   0   4   5    6.25    0.21
  -1  -4  -5    0.01    0.02
  -1  -4  -5   -0.01    0.05
   1   4   5    0.00    0.03
  -2  -4  -5    2.76    0.14
   2   4   5    2.93    0.13
  -3  -4  -5    1.95    0.12
   3   4   5    1.92    0.12
  -4  -4  -5    0.02    0.05
   4   4   5    0.02    0.04
  -5  -4  -5    1.14    0.13
   5   4   5    1.18    0.14
  -6  -4  -5    2.27    0.18
   6   4   5    2.23    0.18
  -7  -4  -5    0.84    0.18
   7   4   5    1.09    0.18
   4  -5  -5    1.98    0.19
  -4   5   5    1.72    0.22
   3  -5  -5    0.66    0.15
  -3   5   5    0.66    0.17
   2  -5  -5    0.77    0.15
  -2   5   5    0.46    0.14
   1  -5  -5    0.07    0.07
  -1   5   5    0.09    0.04
  -1   5   5    0.11    0.05
  -1   5   5    0.12    0.03
   0  -5  -5    5.89    0.21
   0  -5  -5    5.87    0.24
   0   5   5    6.00    0.21
  -1  -5  -5    2.65    0.13
  -1  -5  -5    2.60    0.16
   1   5   5    2.56    0.13
  -2  -5  -5    0.42    0.11
  -2  -5  -5    0.44    0.09
   2   5   5    0.39    0.10
  -3  -5  -5    1.03    0.12
   3   5   5    1.04    0.11
  -4  -5  -5    0.00    0.06
   4   5   5   -0.01    0.05
  -5  -5  -5    0.02    0.07
   5   5   5    0.03    0.06
  -6  -5  -5    2.13    0.18
   6   5   5    2.53    0.18
  -7  -5  -5   -0.03    0.09
   7   5   5    0.05    0.07
   3  -6  -5    0.20    0.09
  -3   6   5    0.11    0.09
   2  -6  -5    2.69    0.20
  -2   6   5    2.35    0.21
   1  -6  -5    0.22    0.08
  -1   6   5    0.15    0.04
  -1   6   5    0.14    0.07
   0  -6  -5    1.50    0.12
   0  -6  -5    1.13    0.17
   0   6   5    1.48    0.13
  -1  -6  -5   22.48    0.70
  -1  -6  -5   22.87    0.72
   1   6   5   22.48    0.70
  -2  -6  -5   11.19    0.39
  -2  -6  -5   10.59    0.37
  -3  -6  -5   12.77    0.44
   3   6   5   13.01    0.43
  -4  -6  -5    1.42    0.16
   4   6   5    1.49    0.14
  -5  -6  -5    0.16    0.08
   5   6   5    0.11    0.07
  -6  -6  -5    1.86    0.20
   6   6   5    2.05    0.18
  -7  -6  -5    0.91    0.19
   7   6   5    0.99    0.19
   2  -7  -5    0.60    0.19
  -2   7   5    0.25    0.12
   1  -7  -5   13.85    0.49
   0  -7  -5    1.39    0.19
  -1  -7  -5    0.09    0.09
  -1  -7  -5    0.12    0.05
   1   7   5    0.11    0.05
  -2  -7  -5    7.56    0.30
  -2  -7  -5    7.86    0.33
   2   7   5    8.43    0.29
  -3  -7  -5    3.62    0.22
  -4  -7  -5    9.60    0.37
   4   7   5    9.65    0.35
  -5  -7  -5    0.16    0.09
   5   7   5    0.17    0.07
  -6  -7  -5    1.33    0.21
   6   7   5    1.54    0.19
   0  -8  -5    0.13    0.11
  -1  -8  -5    0.04    0.10
  -1  -8  -5    0.04    0.06
  -2  -8  -5   -0.03    0.11
  -2  -8  -5    0.04    0.06
   2   8   5    0.00    0.05
  -3  -8  -5   -0.04    0.11
   3   8   5    0.02    0.06
  -4  -8  -5    0.12    0.11
  -5  -8  -5    0.90    0.21
   5   8   5    0.71    0.18
   4   6  -6    6.48    0.32
  -4  -6   6    6.61    0.32
   3   6  -6    0.15    0.08
  -3  -6   6   -0.06    0.09
   2   6  -6    2.55    0.21
  -2  -6   6    2.33    0.22
  -1  -6   6   -0.04    0.08
   0  -6   6   -0.04    0.09
   1  -6   6   -0.03    0.09
   5   5  -6    0.14    0.09
  -5  -5   6    0.10    0.10
   4   5  -6    1.70    0.20
  -4  -5   6    1.46    0.20
   3   5  -6    0.05    0.07
  -3  -5   6    0.04    0.08
   2   5  -6    0.70    0.17
  -2  -5   6    0.61    0.16
   1   5  -6    0.19    0.06
  -1  -5   6    0.32    0.08
   0  -5   6   -0.04    0.07
   1  -5   6    0.00    0.08
   2  -5   6    0.12    0.08
   3  -5   6    0.01    0.09
   6   4  -6    1.14    0.22
  -6  -4   6    1.49    0.22
   5   4  -6    0.04    0.08
  -5  -4   6    0.08    0.09
  -5  -4   6    0.00    0.05
   4   4  -6    0.27    0.07
  -4  -4   6    0.20    0.08
   3   4  -6    2.30    0.19
  -3  -4   6    2.01    0.18
   2   4  -6    5.88    0.25
  -2  -4   6    5.87    0.25
   1   4  -6   -0.04    0.05
  -1  -4   6   -0.06    0.06
   0   4  -6   -0.03    0.05
   0  -4   6    0.12    0.06
   1  -4   6    1.27    0.15
   2  -4   6   30.41    0.95
   3  -4   6    3.40    0.22
   4  -4   6    0.13    0.09
   6   3  -6    0.95    0.17
   6   3  -6    0.74    0.20
  -6  -3   6    0.90    0.20
  -6  -3   6    0.88    0.17
   5   3  -6    1.83    0.19
  -5  -3   6    1.51    0.19
   4   3  -6    1.40    0.08
   4   3  -6    1.53    0.17
  -4  -3   6    1.18    0.16
   3   3  -6    0.17    0.06
  -3  -3   6    0.24    0.07
   2   3  -6    2.96    0.18
  -2  -3   6    3.21    0.17
   1   3  -6    9.11    0.33
  -1  -3   6    9.50    0.33
   0   3  -6    2.02    0.13
   0  -3   6    1.98    0.14
   1  -3   6   14.92    0.49
   2  -3   6   15.64    0.52
   3  -3   6   27.63    0.89
   3  -3   6   30.05    0.90
   4  -3   6    0.58    0.16
   4  -3   6    0.97    0.13
  -5   3  -6    1.63    0.26
   5  -3   6    1.36    0.17
   5  -3   6    1.25    0.20
   6   2  -6    2.19    0.17
   6   2  -6    1.91    0.20
  -6  -2   6    2.07    0.22
   5   2  -6    6.12    0.27
   5   2  -6    6.17    0.24
  -5  -2   6    6.22    0.28
  -5  -2   6    6.16    0.24
   4   2  -6    0.03    0.04
   4   2  -6    0.01    0.06
   4   2  -6    0.01    0.03
  -4  -2   6    0.02    0.03
  -4  -2   6   -0.02    0.06
   3   2  -6    0.17    0.05
  -3  -2   6    0.39    0.12
   2   2  -6    1.21    0.13
  -2  -2   6    1.44    0.12
   1   2  -6    0.09    0.04
  -1  -2   6    0.08    0.04
   0   2  -6    0.71    0.10
   0  -2   6    0.81    0.10
  -1   2  -6    0.11    0.04
   1  -2   6    0.18    0.04
  -2   2  -6    3.02    0.15
   2  -2   6    3.27    0.16
  -3   2  -6    0.23    0.05
   3  -2   6    0.27    0.05
   3  -2   6    0.59    0.11
   3  -2   6    0.42    0.11
   4  -2   6   -0.02    0.06
   4  -2   6    0.03    0.05
  -5   2  -6    0.93    0.21
   5  -2   6    0.80    0.16
   5  -2   6    0.93    0.15
  -6   2  -6    0.05    0.10
   6  -2   6    0.06    0.09
   6  -2   6    0.01    0.09
   7   1  -6    0.67    0.19
   6   1  -6    0.02    0.07
  -6  -1   6   -0.06    0.08
   5   1  -6    0.22    0.07
   5   1  -6    0.08    0.04
  -5  -1   6    0.02    0.07
  -5  -1   6    0.09    0.05
   4   1  -6    1.42    0.11
   4   1  -6    1.63    0.16
  -4  -1   6    1.47    0.14
   3   1  -6    0.00    0.03
   3   1  -6   -0.05    0.05
  -3  -1   6   -0.02    0.05
   2   1  -6    0.10    0.04
  -2  -1   6    0.19    0.04
   1   1  -6    0.01    0.03
  -1  -1   6    0.00    0.04
   0   1  -6    0.05    0.03
   0  -1   6    0.09    0.03
  -1   1  -6    0.12    0.03
   1  -1   6    0.15    0.04
  -2   1  -6    0.98    0.10
  -2   1  -6    0.93    0.08
   2  -1   6    1.03    0.09
   2  -1   6    1.15    0.10
  -3   1  -6    0.04    0.04
  -3   1  -6    0.08    0.05
   3  -1   6    0.05    0.04
   3  -1   6    0.10    0.04
   3  -1   6    0.03    0.04
   4  -1   6    1.75    0.13
   4  -1   6    1.36    0.13
   4  -1   6    1.68    0.14
  -5   1  -6    0.20    0.08
   5  -1   6    0.11    0.06
   5  -1   6    0.19    0.07
   5  -1   6    0.16    0.06
  -6   1  -6   -0.01    0.08
   6  -1   6    0.00    0.07
   6  -1   6    0.02    0.07
   6  -1   6   -0.04    0.08
   6   0  -6    1.62    0.18
   6   0  -6    1.50    0.21
  -6   0   6    1.16    0.20
   5   0  -6    7.41    0.30
   5   0  -6    7.76    0.31
   5   0  -6    8.48    0.28
  -5   0   6    8.10    0.31
  -5   0   6    7.68    0.30
   4   0  -6    0.06    0.05
   4   0  -6    0.07    0.06
   4   0  -6    0.04    0.03
   4   0  -6    0.05    0.04
  -4   0   6    0.05    0.04
  -4   0   6    0.10    0.05
  -4   0   6    0.10    0.04
   3   0  -6    0.08    0.03
   3   0  -6    0.18    0.02
   3   0  -6    0.12    0.05
  -3   0   6    0.15    0.05
  -3   0   6    0.11    0.03
   2   0  -6    1.61    0.09
   2   0  -6    1.70    0.12
  -2   0   6    1.69    0.11
   1   0  -6   10.91    0.35
  -1   0   6   10.82    0.35
   0   0  -6    3.26    0.14
   0   0   6    3.27    0.13
  -1   0  -6    0.10    0.03
   1   0   6    0.11    0.03
  -2   0  -6    0.05    0.03
  -2   0  -6    0.03    0.03
   2   0   6    0.04    0.03
   2   0   6    0.04    0.03
  -3   0  -6    2.49    0.13
   3   0   6    2.68    0.13
   3   0   6    2.79    0.14
   3   0   6    2.69    0.13
  -4   0  -6    3.30    0.17
  -4   0  -6    3.35    0.18
   4   0   6    3.44    0.17
   4   0   6    3.61    0.17
   4   0   6    3.43    0.16
  -5   0  -6    1.74    0.17
  -5   0  -6    1.48    0.15
   5   0   6    1.54    0.14
   5   0   6    1.27    0.15
   5   0   6    1.46    0.15
  -6   0  -6    2.38    0.20
  -6   0  -6    2.55    0.19
   6   0   6    2.12    0.19
   6   0   6    2.12    0.18
  -7   0  -6    0.05    0.11
  -7   0  -6   -0.06    0.11
   7   0   6   -0.09    0.08
   7   0   6    0.13    0.10
   6  -1  -6    1.97    0.20
   6  -1  -6    2.15    0.19
  -6   1   6    1.66    0.21
   5  -1  -6    0.70    0.16
   5  -1  -6    1.05    0.16
  -5   1   6    1.19    0.17
   4  -1  -6    3.37    0.18
   4  -1  -6    3.32    0.15
   4  -1  -6    3.07    0.17
  -4   1   6    3.43    0.18
  -4   1   6    3.11    0.12
  -4   1   6    3.06    0.15
   3  -1  -6    3.32    0.16
   3  -1  -6    3.20    0.15
   3  -1  -6    3.21    0.14
   3  -1  -6    3.17    0.11
  -3   1   6    3.22    0.16
  -3   1   6    3.10    0.14
   2  -1  -6    2.38    0.12
   2  -1  -6    2.38    0.11
   2  -1  -6    2.15    0.11
  -2   1   6    2.40    0.12
   1  -1  -6    6.01    0.21
   1  -1  -6    6.30    0.22
   1  -1  -6    6.30    0.21
  -1   1   6    6.53    0.21
   0  -1  -6    7.24    0.25
   0  -1  -6    7.71    0.25
  -1  -1  -6    0.28    0.07
  -1  -1  -6    0.32    0.06
   1   1   6    0.26    0.08
  -2  -1  -6    0.86    0.07
  -2  -1  -6    0.84    0.09
   2   1   6    0.96    0.10
  -3  -1  -6    1.59    0.10
   3   1   6    1.70    0.12
  -4  -1  -6    0.06    0.05
   4   1   6    0.04    0.04
  -5  -1  -6    5.80    0.24
  -5  -1  -6    6.32    0.26
   5   1   6    5.88    0.25
   5   1   6    6.24    0.25
  -6  -1  -6    0.60    0.17
   6   1   6    0.59    0.16
   6   1   6    0.31    0.07
  -7  -1  -6    4.86    0.28
   7   1   6    4.43    0.26
   7   1   6    4.32    0.26
   6  -2  -6    0.03    0.10
  -6   2   6   -0.07    0.10
   5  -2  -6    4.57    0.23
   5  -2  -6    4.47    0.22
  -5   2   6    4.23    0.25
   4  -2  -6   -0.02    0.03
   4  -2  -6   -0.09    0.06
   4  -2  -6   -0.01    0.07
  -4   2   6   -0.03    0.04
  -4   2   6   -0.01    0.03
  -4   2   6   -0.12    0.07
   3  -2  -6    8.35    0.28
   3  -2  -6    8.56    0.29
   3  -2  -6    8.61    0.30
  -3   2   6    8.35    0.30
  -3   2   6    8.16    0.28
   2  -2  -6    1.32    0.10
   2  -2  -6    1.20    0.09
   2  -2  -6    1.22    0.11
   2  -2  -6    1.27    0.06
  -2   2   6    1.20    0.09
  -2   2   6    1.27    0.10
   1  -2  -6    0.63    0.08
   1  -2  -6    0.50    0.07
   1  -2  -6    0.45    0.09
   0  -2  -6   22.92    0.71
   0  -2  -6   23.65    0.71
  -1  -2  -6    0.14    0.04
  -1  -2  -6    0.11    0.03
   1   2   6    0.11    0.03
  -2  -2  -6    4.59    0.17
   2   2   6    4.60    0.18
  -3  -2  -6    6.76    0.24
   3   2   6    7.19    0.25
  -4  -2  -6    0.00    0.04
   4   2   6   -0.06    0.04
   5   2   6    0.27    0.06
  -6  -2  -6    2.88    0.19
   6   2   6    2.48    0.20
  -7  -2  -6    0.13    0.10
   7   2   6    0.10    0.08
   7   2   6    0.17    0.10
   5  -3  -6    0.28    0.09
  -5   3   6    0.21    0.09
   4  -3  -6   10.36    0.37
  -4   3   6    9.59    0.31
  -4   3   6    9.54    0.37
   3  -3  -6   18.09    0.59
  -3   3   6   18.07    0.57
  -3   3   6   18.15    0.55
  -3   3   6   19.08    0.59
   2  -3  -6   -0.02    0.03
   2  -3  -6    0.02    0.05
   2  -3  -6    0.00    0.02
  -2   3   6   -0.02    0.03
  -2   3   6    0.00    0.04
   1  -3  -6   -0.02    0.02
   1  -3  -6   -0.01    0.05
  -1   3   6   -0.02    0.03
   0  -3  -6    0.00    0.03
   0  -3  -6    0.01    0.02
   0  -3  -6   -0.03    0.04
  -1  -3  -6    3.51    0.14
  -1  -3  -6    3.12    0.15
   1   3   6    3.17    0.14
  -2  -3  -6    6.77    0.24
   2   3   6    6.69    0.24
  -3  -3  -6    0.66    0.10
   3   3   6    0.63    0.10
  -4  -3  -6    0.30    0.10
   4   3   6    0.20    0.05
  -5  -3  -6    0.40    0.12
   5   3   6    0.27    0.06
  -6  -3  -6    2.39    0.19
   6   3   6    2.10    0.19
  -7  -3  -6    1.33    0.20
   7   3   6    1.23    0.20
   5  -4  -6    0.09    0.10
  -5   4   6   -0.03    0.10
   4  -4  -6    7.84    0.32
  -4   4   6    7.75    0.33
   3  -4  -6    2.56    0.15
   3  -4  -6    2.81    0.18
  -3   4   6    2.66    0.17
   2  -4  -6   -0.01    0.06
  -2   4   6    0.00    0.05
   1  -4  -6    0.73    0.09
   1  -4  -6    0.64    0.12
  -1   4   6    0.67    0.10
   0  -4  -6    2.91    0.13
   0  -4  -6    2.75    0.16
   0   4   6    2.93    0.13
  -1  -4  -6    1.04    0.09
  -1  -4  -6    0.90    0.09
  -1  -4  -6    0.86    0.11
   1   4   6    0.84    0.10
  -2  -4  -6    0.10    0.05
   2   4   6    0.14    0.04
  -3  -4  -6    3.06    0.16
   3   4   6    3.09    0.16
  -4  -4  -6   -0.03    0.06
   4   4   6   -0.01    0.05
  -5  -4  -6    0.21    0.06
   5   4   6    0.20    0.06
  -6  -4  -6    3.86    0.22
   6   4   6    3.86    0.22
   7   4   6    0.67    0.18
   4  -5  -6    0.05    0.09
  -4   5   6   -0.05    0.10
   3  -5  -6   -0.01    0.08
  -3   5   6   -0.02    0.08
   2  -5  -6    2.32    0.18
   2  -5  -6    2.18    0.14
  -2   5   6    2.05    0.16
   1  -5  -6    8.44    0.32
   1  -5  -6    7.82    0.28
  -1   5   6    7.87    0.31
  -1   5   6    8.01    0.28
   0  -5  -6   29.93    0.92
   0  -5  -6   29.66    0.94
   0  -5  -6   30.24    0.90
   0   5   6   31.11    0.92
  -1  -5  -6    0.01    0.03
  -1  -5  -6    0.02    0.06
  -2  -5  -6    1.54    0.14
   2   5   6    1.27    0.12
  -3  -5  -6    2.49    0.16
   3   5   6    2.28    0.15
  -4  -5  -6    0.41    0.13
   4   5   6    0.46    0.14
  -5  -5  -6    0.26    0.08
   5   5   6    0.24    0.07
  -6  -5  -6    9.36    0.36
   6   5   6    9.73    0.36
  -7  -5  -6    1.24    0.19
   7   5   6    1.73    0.21
   3  -6  -6    0.61    0.18
  -3   6   6    0.29    0.10
   2  -6  -6    1.56    0.19
   1  -6  -6    7.36    0.31
   0  -6  -6   -0.07    0.08
   0   6   6   -0.05    0.04
  -1  -6  -6   22.01    0.70
  -1  -6  -6   20.72    0.67
   1   6   6   21.62    0.66
  -2  -6  -6   -0.12    0.08
  -3  -6  -6   29.52    0.92
   3   6   6   28.98    0.90
  -4  -6  -6    2.45    0.19
   4   6   6    2.51    0.18
  -5  -6  -6    0.26    0.09
   5   6   6    0.28    0.07
  -6  -6  -6    0.30    0.10
   6   6   6    0.63    0.18
   2  -7  -6    0.95    0.21
   1  -7  -6    5.05    0.27
   1  -7  -6    5.31    0.23
   0  -7  -6    6.80    0.31
   0  -7  -6    6.71    0.27
  -1  -7  -6   -0.16    0.09
  -1  -7  -6   -0.02    0.05
   1   7   6   -0.07    0.05
  -2  -7  -6    2.64    0.21
   2   7   6    3.01    0.17
  -3  -7  -6    1.16    0.20
  -4  -7  -6    1.75    0.20
   4   7   6    1.73    0.18
  -5  -7  -6    0.27    0.10
   5   7   6    0.29    0.08
  -6  -7  -6   -0.04    0.11
   0  -8  -6    0.96    0.18
   0  -8  -6    0.90    0.22
  -1  -8  -6    0.01    0.06
  -1  -8  -6   -0.06    0.11
  -2  -8  -6   -0.10    0.11
   2   8   6    0.00    0.06
  -3  -8  -6   -0.06    0.11
  -4  -8  -6    0.03    0.11
   2   6  -7    0.01    0.09
  -2  -6   7    0.02    0.10
  -1  -6   7    0.20    0.10
   4   5  -7    0.09    0.09
  -4  -5   7   -0.10    0.09
   3   5  -7   -0.03    0.08
  -3  -5   7   -0.01    0.09
   2   5  -7    0.68    0.20
  -2  -5   7    0.67    0.18
   1   5  -7   -0.12    0.07
  -1  -5   7   -0.04    0.08
   0  -5   7    0.30    0.09
   1  -5   7    0.05    0.09
   2  -5   7    4.62    0.27
   5   4  -7    0.04    0.09
  -5  -4   7    0.07    0.10
   4   4  -7    3.79    0.24
  -4  -4   7    3.45    0.24
   3   4  -7   -0.05    0.07
  -3  -4   7   -0.15    0.08
   2   4  -7    0.94    0.18
  -2  -4   7    0.86    0.17
   1   4  -7    0.89    0.17
  -1  -4   7    0.97    0.17
   0   4  -7    0.02    0.06
   0  -4   7    0.03    0.07
   1  -4   7    0.01    0.07
   2  -4   7    0.63    0.17
   3  -4   7    0.91    0.19
   6   3  -7   -0.01    0.09
  -6  -3   7   -0.05    0.06
  -6  -3   7    0.03    0.10
   5   3  -7   -0.15    0.08
  -5  -3   7   -0.01    0.09
   4   3  -7    3.15    0.22
  -4  -3   7    2.59    0.21
   3   3  -7    0.26    0.07
  -3  -3   7    0.35    0.08
   2   3  -7    1.04    0.17
  -2  -3   7    1.08    0.14
   1   3  -7    4.17    0.21
  -1  -3   7    4.13    0.21
   0   3  -7    0.02    0.05
   0  -3   7    0.02    0.06
  -1   3  -7    0.39    0.12
   1  -3   7    0.51    0.13
  -2   3  -7    4.04    0.20
   2  -3   7    4.38    0.21
   3  -3   7    1.77    0.17
   4  -3   7    0.02    0.08
   6   2  -7   -0.06    0.08
   6   2  -7    0.01    0.08
  -6  -2   7   -0.01    0.09
  -6  -2   7   -0.06    0.06
   5   2  -7   10.26    0.39
  -5  -2   7   10.92    0.36
  -5  -2   7    9.87    0.40
   4   2  -7    0.03    0.07
  -4  -2   7   -0.11    0.08
   3   2  -7    0.23    0.06
  -3  -2   7    0.23    0.07
   2   2  -7    0.01    0.06
  -2  -2   7    0.01    0.06
   1   2  -7    1.79    0.14
  -1  -2   7    2.11    0.14
   0   2  -7    0.02    0.04
   0  -2   7    0.00    0.05
  -1   2  -7    0.00    0.04
   1  -2   7    0.02    0.04
  -2   2  -7    0.68    0.11
   2  -2   7    0.69    0.12
  -3   2  -7    0.16    0.05
   3  -2   7    0.19    0.06
   3  -2   7   -0.10    0.07
  -4   2  -7    0.15    0.06
   4  -2   7    0.09    0.06
   4  -2   7    0.14    0.07
  -5   2  -7   -0.08    0.10
   5  -2   7    0.05    0.08
   5  -2   7    0.06    0.08
   6   1  -7    0.14    0.08
  -6  -1   7    0.09    0.09
   5   1  -7    5.19    0.24
   5   1  -7    5.53    0.27
  -5  -1   7    5.65    0.27
  -5  -1   7    5.41    0.23
   4   1  -7    7.73    0.31
  -4  -1   7    7.79    0.27
  -4  -1   7    7.63    0.31
   3   1  -7    0.13    0.06
  -3  -1   7    0.12    0.06
   2   1  -7   -0.07    0.05
  -2  -1   7   -0.01    0.05
   1   1  -7   -0.04    0.04
  -1  -1   7   -0.01    0.04
   0   1  -7    2.78    0.14
   0  -1   7    2.95    0.14
  -1   1  -7    0.63    0.10
   1  -1   7    0.57    0.09
  -2   1  -7   -0.02    0.04
   2  -1   7   -0.03    0.04
  -3   1  -7   -0.01    0.04
  -3   1  -7   -0.03    0.05
   3  -1   7   -0.08    0.05
   3  -1   7    0.01    0.04
   3  -1   7   -0.02    0.05
  -4   1  -7    0.01    0.06
  -4   1  -7    0.02    0.05
   4  -1   7    0.05    0.05
   4  -1   7    0.02    0.06
   4  -1   7    0.03    0.06
  -5   1  -7    0.95    0.20
  -5   1  -7    1.23    0.17
   5  -1   7    0.89    0.15
   5  -1   7    1.11    0.16
   5  -1   7    0.87    0.16
  -6   1  -7    0.88    0.22
  -6   1  -7    0.81    0.20
   6  -1   7    0.63    0.19
   6  -1   7    0.80    0.18
   6  -1   7    0.88    0.18
   6   0  -7    0.23    0.08
  -6   0   7    0.16    0.09
   5   0  -7   -0.12    0.07
  -5   0   7   -0.04    0.08
   4   0  -7    0.56    0.12
  -4   0   7    0.72    0.15
   3   0  -7    1.19    0.11
   3   0  -7    1.24    0.14
   3   0  -7    1.21    0.06
  -3   0   7    1.12    0.12
   2   0  -7    5.29    0.21
  -2   0   7    4.92    0.20
   1   0  -7   12.66    0.42
  -1   0   7   12.87    0.41
   0   0  -7    0.05    0.03
   0   0   7    0.08    0.04
  -1   0  -7    2.09    0.13
   1   0   7    2.19    0.11
  -2   0  -7    0.01    0.03
  -2   0  -7    0.01    0.04
   2   0   7    0.00    0.04
   2   0   7    0.00    0.03
  -3   0  -7    1.95    0.12
  -3   0  -7    2.00    0.14
   3   0   7    2.11    0.12
   3   0   7    2.29    0.15
  -4   0  -7    1.42    0.13
   4   0   7    1.37    0.15
   4   0   7    1.62    0.12
   4   0   7    1.42    0.13
  -5   0  -7    0.61    0.15
  -5   0  -7    0.36    0.09
   5   0   7    0.47    0.14
   5   0   7    0.63    0.17
   5   0   7    0.31    0.07
  -6   0  -7    0.15    0.10
   6   0   7    0.07    0.08
   6   0   7    0.08    0.09
   6  -1  -7    0.32    0.19
  -6   1   7    0.31    0.10
   5  -1  -7    0.12    0.07
   5  -1  -7    0.03    0.05
   5  -1  -7    0.12    0.09
  -5   1   7    0.03    0.08
   4  -1  -7    8.68    0.32
   4  -1  -7    8.74    0.30
   4  -1  -7    7.74    0.31
  -4   1   7    8.49    0.30
  -4   1   7    9.03    0.33
   3  -1  -7    1.39    0.12
   3  -1  -7    1.57    0.07
   3  -1  -7    1.61    0.11
   3  -1  -7    1.59    0.14
  -3   1   7    1.57    0.11
  -3   1   7    1.46    0.13
   2  -1  -7   14.18    0.45
   2  -1  -7   13.47    0.44
  -2   1   7   14.39    0.45
   1  -1  -7    6.64    0.24
  -1   1   7    6.94    0.24
   0  -1  -7   22.04    0.68
  -1  -1  -7    5.93    0.22
  -1  -1  -7    5.71    0.20
   1   1   7    5.85    0.22
  -2  -1  -7   10.29    0.35
  -2  -1  -7   10.36    0.34
   2   1   7   10.69    0.35
  -3  -1  -7    0.74    0.09
   3   1   7    0.84    0.12
  -4  -1  -7   -0.01    0.05
   4   1   7   -0.02    0.05
  -5  -1  -7    0.11    0.07
   5   1   7    0.07    0.06
  -6  -1  -7    0.94    0.17
   6   1   7    0.80    0.17
   6   1   7    0.67    0.18
  -7  -1  -7    0.26    0.11
   7   1   7    0.12    0.09
   5  -2  -7    0.09    0.09
   5  -2  -7    0.05    0.07
  -5   2   7   -0.05    0.08
   4  -2  -7   14.99    0.49
   4  -2  -7   15.10    0.50
   4  -2  -7   14.99    0.48
  -4   2   7   14.54    0.48
  -4   2   7   15.27    0.51
   3  -2  -7    4.62    0.21
   3  -2  -7    4.89    0.21
   3  -2  -7    4.74    0.19
  -3   2   7    4.79    0.19
  -3   2   7    4.70    0.21
   2  -2  -7    5.52    0.21
   2  -2  -7    5.19    0.21
   2  -2  -7    5.40    0.20
  -2   2   7    5.30    0.20
  -2   2   7    5.48    0.21
   1  -2  -7    0.81    0.08
   1  -2  -7    0.93    0.10
   1  -2  -7    0.82    0.10
  -1   2   7    0.91    0.08
   0  -2  -7    0.13    0.03
   0  -2  -7    0.00    0.05
  -1  -2  -7   11.51    0.37
  -1  -2  -7   10.98    0.36
   1   2   7   11.07    0.37
  -2  -2  -7    2.79    0.14
  -2  -2  -7    2.77    0.14
   2   2   7    2.60    0.15
  -3  -2  -7    2.14    0.13
   3   2   7    2.41    0.14
  -4  -2  -7    0.08    0.05
   4   2   7    0.06    0.05
  -5  -2  -7    0.74    0.14
   5   2   7    0.37    0.07
  -6  -2  -7    1.87    0.19
   6   2   7    1.27    0.19
  -7  -2  -7    3.46    0.25
   7   2   7    3.28    0.25
   5  -3  -7    0.20    0.10
  -5   3   7    0.10    0.10
   4  -3  -7    1.11    0.17
   4  -3  -7    0.79    0.13
   3  -3  -7    0.02    0.05
   3  -3  -7    0.06    0.07
   3  -3  -7   -0.08    0.04
  -3   3   7   -0.01    0.06
  -3   3   7   -0.11    0.04
   2  -3  -7    7.33    0.23
   2  -3  -7    7.09    0.26
   2  -3  -7    7.37    0.25
   2  -3  -7    7.28    0.27
  -2   3   7    7.65    0.26
  -2   3   7    7.44    0.26
   1  -3  -7    0.51    0.09
   1  -3  -7    0.40    0.09
   1  -3  -7    0.51    0.11
   0  -3  -7    1.41    0.10
   0  -3  -7    1.10    0.12
  -1  -3  -7    1.32    0.12
  -1  -3  -7    1.54    0.11
   1   3   7    1.37    0.12
  -2  -3  -7    0.51    0.10
   2   3   7    0.51    0.11
  -3  -3  -7    0.17    0.05
   3   3   7    0.14    0.04
  -4  -3  -7    0.64    0.12
   4   3   7    0.72    0.14
  -5  -3  -7   -0.02    0.07
   5   3   7   -0.06    0.06
  -6  -3  -7    2.22    0.19
   6   3   7    2.16    0.20
  -7  -3  -7    1.26    0.20
   7   3   7    1.30    0.21
   4  -4  -7    0.18    0.09
  -4   4   7    0.12    0.09
   3  -4  -7    0.77    0.16
   3  -4  -7    0.59    0.13
  -3   4   7    0.83    0.15
   2  -4  -7    0.59    0.14
   2  -4  -7    0.45    0.10
  -2   4   7    0.54    0.12
  -2   4   7    0.45    0.12
   1  -4  -7    1.20    0.14
   1  -4  -7    1.19    0.11
  -1   4   7    1.15    0.12
   0  -4  -7    0.51    0.13
   0  -4  -7    0.60    0.10
  -1  -4  -7    4.95    0.22
  -1  -4  -7    5.21    0.20
   1   4   7    4.74    0.20
  -2  -4  -7    0.06    0.06
   2   4   7    0.05    0.05
  -3  -4  -7    1.71    0.15
   3   4   7    1.76    0.15
  -4  -4  -7    0.45    0.13
   4   4   7    0.23    0.06
  -5  -4  -7    0.10    0.07
   5   4   7    0.02    0.06
  -6  -4  -7   -0.02    0.08
   6   4   7    0.01    0.07
  -7  -4  -7    0.32    0.10
   7   4   7    0.69    0.21
   4  -5  -7    0.07    0.10
  -4   5   7    0.00    0.10
   3  -5  -7   -0.04    0.09
  -3   5   7   -0.02    0.09
   2  -5  -7   -0.03    0.08
   2  -5  -7   -0.03    0.04
  -2   5   7   -0.04    0.05
   1  -5  -7    7.52    0.27
   1  -5  -7    7.89    0.31
  -1   5   7    7.85    0.28
   0  -5  -7    0.46    0.06
  -1  -5  -7    0.57    0.12
  -1  -5  -7    0.22    0.08
   1   5   7    0.21    0.05
  -2  -5  -7   37.42    1.13
   2   5   7   35.83    1.12
  -3  -5  -7    5.83    0.26
   3   5   7    5.71    0.25
  -4  -5  -7   19.44    0.64
   4   5   7   19.33    0.63
  -5  -5  -7    0.99    0.16
   5   5   7    1.02    0.18
  -6  -5  -7    0.06    0.09
   6   5   7    0.02    0.08
   3  -6  -7    0.06    0.10
   2  -6  -7    0.25    0.10
   1  -6  -7    0.80    0.18
   1  -6  -7    1.13    0.14
  -1   6   7    1.05    0.16
   0  -6  -7   15.85    0.54
   0  -6  -7   15.56    0.54
  -1  -6  -7    0.02    0.09
   1   6   7   -0.11    0.05
  -2  -6  -7   -0.07    0.09
   2   6   7    0.00    0.06
  -3  -6  -7    3.48    0.22
   3   6   7    3.77    0.21
  -4  -6  -7    4.64    0.25
   4   6   7    5.10    0.24
  -5  -6  -7    6.20    0.29
   5   6   7    6.41    0.29
  -6  -6  -7    0.14    0.10
   6   6   7    0.20    0.08
   1  -7  -7    0.07    0.10
   1  -7  -7    0.06    0.06
   0  -7  -7    0.06    0.06
   0  -7  -7    0.00    0.10
   0   7   7    0.03    0.06
  -1  -7  -7    1.02    0.19
  -2  -7  -7    0.85    0.20
   2   7   7    0.79    0.15
  -3  -7  -7   -0.09    0.10
   3   7   7   -0.03    0.07
  -4  -7  -7    0.03    0.10
   4   7   7    0.14    0.08
  -5  -7  -7   -0.06    0.10
   5   7   7   -0.01    0.08
  -2  -8  -7    0.15    0.12
   2   8   7    0.19    0.06
  -3  -8  -7    0.00    0.12
   3   5  -8    0.09    0.09
  -3  -5   8    0.10    0.10
   2   5  -8    1.82    0.24
  -2  -5   8    1.67    0.22
   1   5  -8    1.65    0.23
  -1  -5   8    1.75    0.21
   0  -5   8    0.02    0.09
   4   4  -8    1.29    0.23
  -4  -4   8    1.11    0.23
   3   4  -8    0.41    0.09
  -3  -4   8    0.27    0.10
   2   4  -8   -0.07    0.08
  -2  -4   8   -0.05    0.08
   1   4  -8    0.11    0.08
  -1  -4   8    0.25    0.09
   0   4  -8    3.62    0.23
   0  -4   8    3.33    0.22
   1  -4   8   -0.03    0.08
   2  -4   8    3.98    0.25
   5   3  -8    2.70    0.25
  -5  -3   8    3.34    0.25
   4   3  -8    5.09    0.28
  -4  -3   8    5.01    0.28
   3   3  -8    0.03    0.08
  -3  -3   8   -0.03    0.08
   2   3  -8   -0.05    0.07
  -2  -3   8   -0.03    0.07
   1   3  -8    0.93    0.17
  -1  -3   8    0.88    0.16
   0   3  -8   -0.02    0.06
   0  -3   8    0.01    0.06
  -1   3  -8    0.01    0.06
   1  -3   8    0.01    0.06
  -2   3  -8    0.06    0.06
   2  -3   8    0.08    0.07
   3  -3   8    1.24    0.18
   4  -3   8    0.66    0.19
   5   2  -8    0.07    0.09
  -5  -2   8    0.13    0.10
   4   2  -8    0.03    0.08
  -4  -2   8   -0.01    0.08
   3   2  -8    0.04    0.07
  -3  -2   8    0.02    0.07
   2   2  -8   -0.10    0.06
  -2  -2   8   -0.05    0.07
   1   2  -8    0.29    0.06
  -1  -2   8    0.56    0.13
   0   2  -8    0.01    0.05
   0  -2   8   -0.01    0.05
  -1   2  -8    0.00    0.05
   1  -2   8   -0.03    0.05
  -2   2  -8    0.00    0.05
   2  -2   8   -0.04    0.06
  -3   2  -8    0.01    0.06
   3  -2   8    0.10    0.06
  -4   2  -8    0.27    0.07
   4  -2   8    0.59    0.17
   5   1  -8    2.64    0.23
  -5  -1   8    2.59    0.22
  -5  -1   8    2.80    0.19
   4   1  -8    3.47    0.23
  -4  -1   8    3.81    0.21
   3   1  -8    0.83    0.17
  -3  -1   8    0.67    0.15
   2   1  -8    0.52    0.15
  -2  -1   8    0.59    0.13
   1   1  -8    0.17    0.06
  -1  -1   8    0.24    0.06
   0   1  -8    3.87    0.19
   0  -1   8    3.78    0.18
  -1   1  -8    0.16    0.05
   1  -1   8    0.12    0.05
  -2   1  -8    0.13    0.05
   2  -1   8    0.09    0.05
  -3   1  -8    0.04    0.06
   3  -1   8    0.03    0.06
  -4   1  -8    1.06    0.17
  -4   1  -8    0.70    0.18
   4  -1   8    0.63    0.16
   4  -1   8    0.91    0.14
   4  -1   8    0.65    0.14
  -5   1  -8    0.20    0.09
  -5   1  -8    0.22    0.08
   5  -1   8    0.16    0.08
   5  -1   8    0.10    0.08
   5   0  -8    1.82    0.21
  -5   0   8    1.75    0.17
  -5   0   8    1.85    0.20
   4   0  -8   -0.16    0.07
  -4   0   8   -0.01    0.07
   3   0  -8    1.85    0.17
  -3   0   8    1.66    0.16
   2   0  -8    0.55    0.13
  -2   0   8    0.30    0.06
   1   0  -8    0.75    0.13
  -1   0   8    0.73    0.11
   0   0  -8    2.90    0.16
   0   0   8    3.15    0.15
  -1   0  -8    4.63    0.20
   1   0   8    4.51    0.18
  -2   0  -8    0.03    0.05
   2   0   8    0.05    0.05
  -3   0  -8    0.34    0.10
  -3   0  -8    0.47    0.14
   3   0   8    0.25    0.06
   3   0   8    0.24    0.07
  -4   0  -8    0.17    0.06
  -4   0  -8    0.22    0.06
   4   0   8    0.15    0.07
  -5   0  -8   -0.03    0.07
   5   0   8   -0.10    0.07
  -6   0  -8    3.46    0.23
   6   0   8    3.06    0.24
   6   0   8    3.07    0.22
   5  -1  -8    0.00    0.08
   5  -1  -8   -0.02    0.05
  -5   1   8   -0.08    0.08
  -5   1   8    0.07    0.08
   4  -1  -8    2.84    0.20
   4  -1  -8    2.56    0.23
  -4   1   8    2.70    0.19
  -4   1   8    2.88    0.17
   3  -1  -8    0.66    0.06
   3  -1  -8    0.86    0.15
  -3   1   8    0.54    0.13
  -3   1   8    0.78    0.12
   2  -1  -8   10.16    0.35
  -2   1   8    9.94    0.35
   1  -1  -8    0.67    0.11
  -1   1   8    0.71    0.10
   0  -1  -8    0.54    0.11
  -1  -1  -8    7.65    0.28
  -2  -1  -8    0.89    0.13
  -2  -1  -8    0.81    0.10
   2   1   8    0.93    0.13
  -3  -1  -8    1.74    0.15
  -3  -1  -8    1.58    0.12
   3   1   8    1.73    0.15
  -4  -1  -8    1.20    0.13
   4   1   8    1.29    0.16
  -5  -1  -8    0.08    0.07
   5   1   8   -0.02    0.07
  -6  -1  -8    0.03    0.09
   6   1   8   -0.04    0.08
   5  -2  -8   -0.06    0.08
   5  -2  -8    0.00    0.12
  -5   2   8   -0.02    0.09
   4  -2  -8   -0.01    0.05
   4  -2  -8   -0.07    0.07
   4  -2  -8   -0.02    0.08
  -4   2   8    0.00    0.05
  -4   2   8   -0.09    0.07
   3  -2  -8   13.34    0.49
   3  -2  -8   13.40    0.45
   3  -2  -8   13.34    0.45
  -3   2   8   13.61    0.45
  -3   2   8   13.61    0.44
   2  -2  -8    9.71    0.35
   2  -2  -8   10.47    0.35
   2  -2  -8   10.08    0.31
  -2   2   8   10.10    0.34
   1  -2  -8   -0.03    0.04
   1  -2  -8    0.01    0.05
   0  -2  -8    0.13    0.04
   0  -2  -8    0.08    0.05
  -1  -2  -8    0.82    0.11
  -1  -2  -8    0.69    0.11
  -2  -2  -8    2.08    0.14
  -2  -2  -8    2.18    0.14
   2   2   8    2.22    0.15
  -3  -2  -8    2.04    0.16
  -3  -2  -8    1.96    0.14
   3   2   8    2.17    0.16
  -4  -2  -8    0.19    0.06
   4   2   8    0.17    0.06
  -5  -2  -8    0.81    0.14
   5   2   8    0.38    0.08
  -6  -2  -8    0.07    0.09
   6   2   8   -0.01    0.08
   4  -3  -8   -0.01    0.05
   4  -3  -8    0.01    0.09
  -4   3   8   -0.03    0.08
   3  -3  -8    5.09    0.22
   3  -3  -8    5.71    0.25
   3  -3  -8    6.12    0.26
  -3   3   8    6.00    0.25
  -3   3   8    5.96    0.24
   2  -3  -8    0.12    0.05
   2  -3  -8    0.16    0.07
  -2   3   8    0.14    0.06
   1  -3  -8    0.03    0.06
   1  -3  -8   -0.08    0.04
   0  -3  -8    1.40    0.12
   0  -3  -8    1.21    0.13
  -1  -3  -8    1.56    0.14
  -1  -3  -8    1.65    0.13
   1   3   8    1.52    0.14
  -2  -3  -8    0.10    0.05
  -2  -3  -8    0.06    0.06
   2   3   8    0.10    0.05
  -3  -3  -8    0.17    0.07
   3   3   8    0.17    0.06
  -4  -3  -8    3.37    0.19
   4   3   8    3.16    0.20
  -5  -3  -8    0.02    0.07
   5   3   8   -0.04    0.07
  -6  -3  -8    0.97    0.18
   6   3   8    0.88    0.20
   4  -4  -8    0.13    0.05
   4  -4  -8    0.28    0.10
  -4   4   8    0.21    0.10
   3  -4  -8    0.16    0.09
   3  -4  -8    0.10    0.05
  -3   4   8    0.14    0.06
   2  -4  -8    0.07    0.08
   2  -4  -8   -0.01    0.05
  -2   4   8   -0.06    0.05
   1  -4  -8    0.61    0.15
   1  -4  -8    0.65    0.12
  -1   4   8    0.78    0.13
   0  -4  -8   10.38    0.37
   0  -4  -8    9.90    0.35
  -1  -4  -8   21.95    0.68
  -1  -4  -8   20.72    0.67
   1   4   8   20.87    0.67
  -2  -4  -8    0.57    0.14
  -2  -4  -8    0.41    0.13
   2   4   8    0.24    0.06
  -3  -4  -8    1.92    0.16
   3   4   8    1.91    0.17
  -4  -4  -8    4.94    0.24
   4   4   8    4.76    0.24
  -5  -4  -8    0.03    0.08
   5   4   8   -0.06    0.07
  -6  -4  -8    0.44    0.10
   6   4   8    0.33    0.09
   3  -5  -8    0.66    0.18
   2  -5  -8    1.31    0.18
   1  -5  -8    0.29    0.10
  -1   5   8    0.62    0.15
   0  -5  -8    9.36    0.34
   0  -5  -8   10.12    0.37
  -1  -5  -8    0.13    0.05
  -1  -5  -8   -0.06    0.09
   1   5   8    0.12    0.06
  -2  -5  -8    8.95    0.34
  -2  -5  -8    9.68    0.37
   2   5   8    9.54    0.35
  -3  -5  -8    0.54    0.16
   3   5   8    0.38    0.07
  -4  -5  -8   16.13    0.55
   4   5   8   16.01    0.54
  -5  -5  -8    0.22    0.10
   5   5   8    0.20    0.08
  -6  -5  -8    0.45    0.11
   6   5   8    0.75    0.20
   2  -6  -8    0.06    0.10
   1  -6  -8    0.17    0.10
  -1   6   8    0.12    0.06
   0  -6  -8    8.25    0.35
   0   6   8    8.36    0.31
  -1  -6  -8    3.82    0.24
  -2  -6  -8    0.01    0.06
  -2  -6  -8   -0.05    0.10
   2   6   8    0.02    0.07
  -3  -6  -8    2.42    0.21
   3   6   8    2.71    0.20
  -4  -6  -8   -0.16    0.09
   4   6   8   -0.04    0.08
  -5  -6  -8    1.58    0.21
   5   6   8    1.63    0.20
   0  -7  -8   -0.02    0.11
   0   7   8    0.01    0.06
  -1  -7  -8   -0.07    0.10
  -2  -7  -8   -0.09    0.11
  -3  -7  -8   -0.09    0.11
   3   7   8   -0.06    0.08
  -4  -7  -8    0.01    0.11
   4   7   8   -0.01    0.08
   3   4  -9    0.31    0.10
  -3  -4   9    0.22    0.11
   2   4  -9    0.04    0.09
  -2  -4   9    0.10    0.10
   1   4  -9    0.71    0.22
  -1  -4   9    0.84    0.20
   0   4  -9    0.14    0.09
   0  -4   9    0.24    0.09
  -1   4  -9   -0.08    0.08
   1  -4   9   -0.05    0.09
   4   3  -9    8.98    0.39
  -4  -3   9    9.02    0.39
   3   3  -9   -0.05    0.09
  -3  -3   9   -0.11    0.09
   2   3  -9   -0.06    0.08
  -2  -3   9   -0.02    0.08
   1   3  -9   -0.03    0.08
  -1  -3   9    0.00    0.08
   0   3  -9    0.82    0.18
   0  -3   9    0.86    0.17
  -1   3  -9    0.01    0.07
   1  -3   9    0.00    0.07
  -2   3  -9   -0.02    0.07
   2  -3   9    0.02    0.08
   3  -3   9    0.18    0.09
   4   2  -9    3.12    0.25
  -4  -2   9    3.18    0.23
   3   2  -9    2.51    0.23
  -3  -2   9    2.49    0.21
   2   2  -9   -0.08    0.08
  -2  -2   9   -0.07    0.08
   1   2  -9   -0.07    0.07
  -1  -2   9   -0.01    0.07
   0   2  -9   -0.08    0.06
   0  -2   9   -0.03    0.06
  -1   2  -9    0.19    0.07
   1  -2   9    0.21    0.06
  -2   2  -9    0.07    0.06
   2  -2   9   -0.03    0.07
  -3   2  -9    0.01    0.07
   3  -2   9   -0.03    0.07
  -4   2  -9   -0.10    0.08
   4  -2   9    0.09    0.11
   5   1  -9   -0.08    0.09
  -5  -1   9    0.00    0.09
   4   1  -9   -0.04    0.08
  -4  -1   9    0.02    0.09
   3   1  -9    0.33    0.08
  -3  -1   9    0.36    0.08
   2   1  -9    0.32    0.08
  -2  -1   9    0.27    0.08
   1   1  -9    4.22    0.22
  -1  -1   9    4.13    0.21
   0   1  -9    6.70    0.28
   0  -1   9    6.33    0.26
  -1   1  -9   -0.04    0.06
   1  -1   9   -0.09    0.05
  -2   1  -9    1.76    0.18
   2  -1   9    1.70    0.15
  -3   1  -9   -0.02    0.07
  -4   1  -9    1.14    0.19
   4  -1   9    0.90    0.19
   5   0  -9    0.23    0.09
  -5   0   9    0.27    0.10
   4   0  -9   -0.14    0.08
  -4   0   9    0.02    0.08
   3   0  -9   15.06    0.51
  -3   0   9   14.52    0.51
   2   0  -9    0.61    0.16
  -2   0   9    0.28    0.07
   1   0  -9   10.62    0.37
  -1   0   9   10.35    0.36
   0   0  -9    2.77    0.17
   0   0   9    2.27    0.15
  -1   0  -9    4.13    0.21
   1   0   9    3.52    0.22
  -2   0  -9    4.76    0.23
  -3   0  -9    5.71    0.26
   3   0   9    5.60    0.26
  -4   0  -9    0.23    0.08
   4   0   9    0.10    0.07
  -5   0  -9    0.05    0.08
  -5   0  -9    0.07    0.10
   5   0   9   -0.09    0.08
   5  -1  -9    0.01    0.09
  -5   1   9    0.07    0.07
   4  -1  -9    0.12    0.08
  -4   1   9    0.14    0.08
   3  -1  -9   12.98    0.45
  -3   1   9   12.76    0.45
   2  -1  -9    0.87    0.16
  -2   1   9    0.71    0.13
   1  -1  -9    5.95    0.25
  -1   1   9    5.46    0.23
   0  -1  -9    0.16    0.05
  -1  -1  -9    0.65    0.13
  -2  -1  -9    2.31    0.17
  -2  -1  -9    2.53    0.17
   2   1   9    2.35    0.17
  -3  -1  -9    0.37    0.12
  -3  -1  -9    0.32    0.07
   3   1   9    0.28    0.07
  -4  -1  -9    1.24    0.15
  -4  -1  -9    0.87    0.18
   4   1   9    1.02    0.19
  -5  -1  -9    0.01    0.08
   5   1   9   -0.07    0.08
   4  -2  -9    0.12    0.08
  -4   2   9    0.14    0.06
  -4   2   9    0.21    0.09
   3  -2  -9    0.04    0.07
  -3   2   9    0.08    0.07
   2  -2  -9    0.52    0.15
  -2   2   9    0.34    0.09
   1  -2  -9    5.05    0.22
   1  -2  -9    4.87    0.23
   0  -2  -9    0.00    0.05
   0  -2  -9   -0.06    0.06
  -1  -2  -9    1.39    0.14
  -1  -2  -9    1.52    0.14
  -2  -2  -9    0.02    0.05
  -2  -2  -9   -0.01    0.06
   2   2   9    0.02    0.06
  -3  -2  -9    0.25    0.07
  -3  -2  -9    0.26    0.06
   3   2   9    0.19    0.07
  -4  -2  -9    0.14    0.07
   4   2   9    0.07    0.07
  -5  -2  -9    0.13    0.08
   5   2   9   -0.03    0.08
  -6  -2  -9   -0.02    0.09
   6   2   9   -0.08    0.09
   4  -3  -9    0.25    0.11
   4  -3  -9    0.08    0.08
  -4   3   9    0.17    0.11
  -4   3   9    0.17    0.07
   3  -3  -9    0.08    0.07
   3  -3  -9    0.31    0.09
  -3   3   9    0.18    0.06
   2  -3  -9   -0.05    0.06
   2  -3  -9    0.01    0.07
   1  -3  -9    0.05    0.07
   1  -3  -9   -0.01    0.05
   0  -3  -9    1.55    0.15
   0  -3  -9    1.48    0.15
  -1  -3  -9    0.29    0.08
  -1  -3  -9    0.47    0.13
  -2  -3  -9    1.46    0.15
  -2  -3  -9    1.35    0.15
   2   3   9    1.47    0.17
  -3  -3  -9    0.52    0.15
  -3  -3  -9    0.68    0.15
   3   3   9    0.30    0.07
  -4  -3  -9    1.44    0.16
   4   3   9    1.38    0.19
  -5  -3  -9    0.07    0.08
   5   3   9    0.09    0.08
  -6  -3  -9    0.14    0.10
   6   3   9    0.08    0.09
   3  -4  -9    0.01    0.09
  -3   4   9    0.01    0.06
   2  -4  -9    0.06    0.09
   2  -4  -9   -0.03    0.06
   1  -4  -9   -0.12    0.08
   0  -4  -9   12.67    0.45
   0  -4  -9   13.90    0.46
  -1  -4  -9    0.25    0.06
  -1  -4  -9    0.34    0.09
  -2  -4  -9   -0.03    0.08
  -2  -4  -9   -0.04    0.06
   2   4   9   -0.15    0.07
  -3  -4  -9   25.20    0.80
  -3  -4  -9   24.74    0.79
   3   4   9   25.10    0.80
   4   4   9    0.35    0.08
  -5  -4  -9   16.78    0.58
   5   4   9   16.73    0.58
  -6  -4  -9    0.38    0.11
   2  -5  -9    0.03    0.09
  -2   5   9   -0.01    0.06
   1  -5  -9    0.20    0.10
   0  -5  -9    0.48    0.10
   0  -5  -9    0.68    0.15
  -1  -5  -9    8.35    0.33
  -1  -5  -9    9.32    0.36
  -2  -5  -9   -0.10    0.09
  -2  -5  -9    0.00    0.07
   2   5   9   -0.04    0.07
  -3  -5  -9   -0.07    0.09
   3   5   9    0.00    0.07
  -4  -5  -9    0.38    0.10
   4   5   9    0.37    0.08
  -5  -5  -9    2.65    0.24
   5   5   9    2.88    0.23
   1  -6  -9    0.01    0.10
   0  -6  -9   -0.03    0.10
  -1  -6  -9   -0.07    0.11
  -2  -6  -9    1.51    0.22
  -2  -6  -9    1.65    0.19
   2   6   9    1.86    0.19
  -3  -6  -9    0.86    0.20
   3   6   9    1.10    0.20
  -4  -6  -9   -0.11    0.10
   4   6   9    0.01    0.08
  -2  -7  -9    0.00    0.11
   2   3 -10   -0.18    0.09
  -2  -3  10   -0.07    0.10
   1   3 -10   -0.15    0.09
  -1  -3  10   -0.10    0.09
   0   3 -10    0.24    0.09
   0  -3  10    0.60    0.19
  -1   3 -10   -0.06    0.08
   1  -3  10    0.01    0.09
  -3  -2  10    0.84    0.21
   2   2 -10    0.49    0.10
  -2  -2  10    0.88    0.19
   1   2 -10    0.31    0.09
  -1  -2  10    0.36    0.09
   0   2 -10   -0.08    0.08
   0  -2  10    0.04    0.08
  -1   2 -10    1.06    0.20
   1  -2  10    0.91    0.16
  -2   2 -10   -0.05    0.08
   2  -2  10   -0.13    0.09
   4   1 -10    1.58    0.24
   3   1 -10   -0.15    0.09
  -3  -1  10    0.04    0.09
   2   1 -10    1.96    0.22
  -2  -1  10    1.87    0.20
   1   1 -10   -0.07    0.07
  -1  -1  10   -0.14    0.07
   0   1 -10    0.11    0.07
   0  -1  10    0.08    0.07
  -1   1 -10    2.84    0.21
  -2   1 -10    3.01    0.22
  -3   1 -10    0.16    0.08
   4   0 -10   -0.07    0.09
  -4   0  10   -0.01    0.09
  -3   0  10    1.18    0.19
   2   0 -10    2.43    0.21
  -2   0  10    1.82    0.19
   1   0 -10    7.31    0.30
  -1   0  10    6.43    0.33
   0   0 -10    0.00    0.06
  -1   0 -10   -0.01    0.06
  -2   0 -10    1.20    0.18
  -3   0 -10    0.95    0.20
  -4   0 -10    0.37    0.09
   4   0  10    0.33    0.09
   4  -1 -10   -0.07    0.09
  -4   1  10   -0.04    0.09
  -3   1  10    0.59    0.17
   2  -1 -10    9.36    0.36
   1  -1 -10    2.76    0.20
   0  -1 -10   -0.03    0.06
  -1  -1 -10    0.19    0.06
  -2  -1 -10    1.05    0.17
  -3  -1 -10    0.35    0.08
   3   1  10    0.29    0.08
  -4  -1 -10    0.14    0.08
   4   1  10    0.07    0.08
   3  -2 -10   -0.10    0.08
   2  -2 -10    1.62    0.18
   1  -2 -10   -0.06    0.06
   0  -2 -10    0.68    0.15
  -1  -2 -10    1.58    0.17
  -2  -2 -10    0.25    0.07
  -2  -2 -10    0.28    0.11
  -3  -2 -10    1.35    0.18
  -3  -2 -10    1.18    0.18
   3   2  10    1.04    0.19
  -4  -2 -10    0.00    0.08
  -4  -2 -10    0.05    0.08
   4   2  10   -0.04    0.08
  -5  -2 -10    2.74    0.21
  -5  -2 -10    3.30    0.24
   5   2  10    2.72    0.25
   3  -3 -10    0.03    0.08
  -3   3  10    0.13    0.06
   2  -3 -10   -0.01    0.07
   1  -3 -10    0.14    0.12
   1  -3 -10   -0.07    0.06
   0  -3 -10   -0.06    0.08
   0  -3 -10    0.13    0.06
  -1  -3 -10    6.74    0.28
  -1  -3 -10    6.53    0.29
  -2  -3 -10    9.14    0.34
  -2  -3 -10    8.43    0.34
   2   3  10    8.52    0.35
  -3  -3 -10    0.13    0.07
  -3  -3 -10    0.17    0.09
   3   3  10    0.06    0.08
  -4  -3 -10    3.59    0.23
  -4  -3 -10    3.20    0.23
   4   3  10    2.58    0.25
  -5  -3 -10    3.81    0.25
   5   3  10    3.70    0.27
   2  -4 -10   -0.03    0.07
   2  -4 -10    0.20    0.10
   1  -4 -10    0.81    0.17
   1  -4 -10    1.20    0.18
   0  -4 -10   -0.08    0.06
  -1  -4 -10    9.47    0.37
  -1  -4 -10    9.16    0.35
  -2  -4 -10    0.34    0.08
  -2  -4 -10    0.40    0.10
   2   4  10    0.33    0.08
  -3  -4 -10    1.75    0.21
  -3  -4 -10    1.89    0.20
   3   4  10    1.79    0.21
  -4  -4 -10    0.65    0.21
  -4  -4 -10    1.00    0.20
   4   4  10    0.42    0.10
  -5  -4 -10    5.50    0.30
   5   4  10    5.61    0.31
   1  -5 -10    0.02    0.07
   1  -5 -10    0.06    0.10
   0  -5 -10   -0.07    0.07
   0  -5 -10   -0.15    0.10
  -1  -5 -10    5.73    0.29
  -1  -5 -10    5.15    0.26
  -2  -5 -10    1.14    0.19
  -2  -5 -10    0.81    0.21
   2   5  10    1.24    0.21
  -3  -5 -10    0.09    0.11
  -3  -5 -10    0.16    0.08
   3   5  10    0.10    0.08
  -4  -5 -10    0.89    0.21
   4   5  10    1.02    0.22
  -1  -6 -10    0.03    0.07
  -1  -6 -10   -0.07    0.12
  -2  -6 -10    0.01    0.08
  -2  -6 -10   -0.18    0.12
   2   6  10   -0.02    0.09
  -3  -6 -10    0.02    0.12
  -3  -6 -10    0.11    0.08
   3   6  10    0.08    0.09
   0   2 -11    2.15    0.24
   2   1 -11   13.26    0.50
  -2  -1  11   12.78    0.49
   1   1 -11   -0.11    0.08
   0   1 -11    6.09    0.31
  -1   1 -11    0.87    0.21
  -2   1 -11    0.45    0.10
   2   0 -11    6.33    0.32
   1   0 -11    0.02    0.08
   0   0 -11    2.65    0.22
  -1   0 -11   -0.04    0.08
  -2   0 -11    0.32    0.09
  -3   0 -11   -0.02    0.09
   2  -1 -11   -0.03    0.08
   1  -1 -11    0.33    0.08
   0  -1 -11    1.84    0.20
  -1  -1 -11    0.19    0.08
  -2  -1 -11    0.75    0.19
  -3  -1 -11   -0.05    0.08
   2  -2 -11    0.18    0.08
   1  -2 -11   -0.13    0.07
   0  -2 -11   -0.09    0.07
  -1  -2 -11    1.93    0.20
  -2  -2 -11   -0.05    0.07
  -3  -2 -11   -0.07    0.08
   3   2  11   -0.13    0.09
  -4  -2 -11    1.04    0.22
   2  -3 -11   -0.05    0.08
   1  -3 -11    0.10    0.08
   0  -3 -11   -0.11    0.07
  -1  -3 -11   12.07    0.44
  -2  -3 -11    0.05    0.08
  -3  -3 -11   -0.01    0.13
  -3  -3 -11   -0.02    0.08
   3   3  11   -0.10    0.09
  -4  -3 -11   13.78    0.53
  -4  -3 -11   14.73    0.53
   1  -4 -11   -0.01    0.08
   0  -4 -11    0.18    0.08
   0  -4 -11   -0.01    0.13
  -1  -4 -11    0.09    0.11
  -1  -4 -11    0.25    0.08
  -2  -4 -11    2.38    0.24
  -2  -4 -11    2.62    0.22
  -3  -4 -11    0.08    0.11
  -3  -4 -11    0.18    0.09
   3   4  11    0.23    0.09
  -1  -5 -11    0.00    0.08
  -1  -5 -11   -0.13    0.12
  -2  -5 -11   -0.15    0.12
  -2  -5 -11    0.01    0.08
  -1  -2 -12    0.05    0.09
   0   0   0    0.00    0.00
;
_shelx_hkl_checksum   13519
